# Supplementary material for: 5-[3-(2,5-Dimethoxy­phen­yl)prop-2-enyl­idene]-1,3-diethyl-2-thioxohexa­hydro­pyrimidine-4,6-dione
Source: Acta Crystallogr Sect E Struct Rep Online. 2009 Jul 11;65(Pt 8):o1820. doi: 10.1107/S1600536809026099 (PMC2977468; doi:10.1107/S1600536809026099)
Supplement: Supplementary file 2 [file e-65-o1820-Isup2.hkl]

# 
# h,k,l, Fc-squared, Fo-squared, sigma(Fo-squared) and status flag 
# 
data_I
_shelx_title '  P21/n' 
_shelx_refln_list_code          4 
_shelx_F_calc_maximum      395.62 
_exptl_crystal_F_000       792.00 
_reflns_d_resolution_high  0.7696 
 
loop_ 
 _symmetry_equiv_pos_as_xyz 
 'x, y, z' 
 '-x+1/2, y+1/2, -z+1/2' 
 '-x, -y, -z' 
 'x-1/2, -y-1/2, z-1/2' 
 
_cell_length_a    10.0519 
_cell_length_b    15.5942 
_cell_length_c    11.5920 
_cell_angle_alpha  90.000 
_cell_angle_beta   90.813 
_cell_angle_gamma  90.000 
 
_shelx_F_squared_multiplier     1.000 
 
loop_ 
 _refln_index_h 
 _refln_index_k 
 _refln_index_l 
 _refln_F_squared_calc 
 _refln_F_squared_meas 
 _refln_F_squared_sigma 
 _refln_observed_status 
   2   0   0      422.46      366.05     18.63 o 
   4   0   0        3.82        9.55      1.30 o 
   6   0   0      383.13      411.03     11.49 o 
   8   0   0     2362.77     2394.05     27.42 o 
  10   0   0      276.77      276.13      9.04 o 
  12   0   0       93.33       75.11      8.72 o 
   1   1   0      205.32      231.90      2.88 o 
   2   1   0     1158.89     1249.68     11.28 o 
   3   1   0     2291.68     2404.46     17.27 o 
   4   1   0     3225.18     3236.02     23.17 o 
   5   1   0      776.75      803.42      7.33 o 
   6   1   0     1445.62     1476.05     12.27 o 
   7   1   0      610.91      624.98      7.50 o 
   8   1   0       65.69       75.73      3.21 o 
   9   1   0       32.80       30.74      2.89 o 
  10   1   0     1518.90     1458.41     19.61 o 
  11   1   0       71.26       61.59      4.38 o 
  12   1   0        0.57       -3.00      3.60 o 
  13   1   0        8.58        5.51      6.59 o 
   0   2   0     6763.92     7320.30    124.73 o 
   1   2   0     2806.90     2895.87     22.27 o 
   2   2   0     1321.64     1402.63     30.41 o 
   3   2   0     2308.66     2338.52     23.63 o 
   4   2   0        2.64        7.32      2.31 o 
   5   2   0     2095.83     2101.84     20.11 o 
   6   2   0      184.74      201.60      4.09 o 
   7   2   0        5.72        2.64      1.44 o 
   8   2   0        6.12        3.86      2.03 o 
   9   2   0       38.54       33.59      5.36 o 
  10   2   0      209.50      197.15      6.43 o 
  11   2   0       11.34        2.46      2.80 o 
  12   2   0      102.11      120.85      7.39 o 
   1   3   0       29.50       16.42      1.01 o 
   2   3   0      127.10      138.60      2.23 o 
   3   3   0      100.36       89.35      2.06 o 
   4   3   0     2992.02     3279.90     33.05 o 
   5   3   0     1180.56     1343.68     20.42 o 
   6   3   0      416.25      474.79      7.59 o 
   7   3   0      204.77      206.95      4.42 o 
   8   3   0       23.49       21.71      2.33 o 
   9   3   0      272.49      288.34      7.06 o 
  10   3   0        7.96       11.25      5.57 o 
  11   3   0       11.04        9.48      3.14 o 
  12   3   0        0.93       -2.52      3.53 o 
   0   4   0      176.67      200.02      5.34 o 
   1   4   0        3.16        5.22      0.78 o 
   2   4   0      160.01      166.99      2.17 o 
   3   4   0       17.71       35.74      1.53 o 
   4   4   0        1.31        2.38      1.08 o 
   5   4   0     2401.91     2373.63     21.97 o 
   6   4   0      695.07      664.52     10.44 o 
   7   4   0       37.90       26.24      2.40 o 
   8   4   0       27.88       27.58      3.67 o 
   9   4   0       54.10       44.40      4.12 o 
  10   4   0      158.94      161.46      5.78 o 
  11   4   0       16.39       11.43      5.28 o 
  12   4   0        0.01       -0.79      3.82 o 
   1   5   0      709.05      772.30     10.66 o 
   2   5   0     2635.83     2677.11     23.43 o 
   3   5   0      370.43      354.26      5.87 o 
   4   5   0     1804.35     1781.21     16.85 o 
   5   5   0       83.92      129.47      3.41 o 
   6   5   0      444.79      412.18      6.18 o 
   7   5   0        8.38        3.42      1.59 o 
   8   5   0     1173.57     1159.56     13.56 o 
   9   5   0      730.92      693.77     10.02 o 
  10   5   0       17.46       12.34      2.93 o 
  11   5   0       72.35       84.41      8.33 o 
  12   5   0       10.97       10.68      4.53 o 
   0   6   0     5061.44     5276.07     62.91 o 
   1   6   0       75.05       86.61      2.41 o 
   2   6   0     4200.54     4360.67     37.37 o 
   3   6   0      508.47      589.99      5.87 o 
   4   6   0      322.51      358.06      4.26 o 
   5   6   0       34.13       28.44      2.05 o 
   6   6   0      135.14      142.55      4.56 o 
   7   6   0       25.91       27.83      2.22 o 
   8   6   0     1372.01     1318.03     14.98 o 
   9   6   0       49.22       53.88      3.45 o 
  10   6   0      139.87      147.98     10.11 o 
  11   6   0       70.45       72.58      8.08 o 
  12   6   0      353.71      407.05     17.57 o 
   1   7   0      518.49      473.31      6.61 o 
   2   7   0      274.60      350.79      4.67 o 
   3   7   0     2157.02     2408.61     21.81 o 
   4   7   0     1833.13     1885.04     18.78 o 
   5   7   0      172.65      170.29      3.50 o 
   6   7   0       16.31        9.09      1.64 o 
   7   7   0      160.92      183.32      4.51 o 
   8   7   0      473.99      464.64      7.64 o 
   9   7   0       50.41       37.95      4.57 o 
  10   7   0       62.84       53.00     11.92 o 
  11   7   0      112.25      109.77      9.60 o 
  12   7   0       11.52       22.44      6.82 o 
   0   8   0     2488.77     2716.23     34.58 o 
   1   8   0     2046.66     2182.38     23.12 o 
   2   8   0      161.92      159.69      4.30 o 
   3   8   0      643.67      602.02      7.06 o 
   4   8   0        7.48        5.76      1.71 o 
   5   8   0      207.83      203.06      4.53 o 
   6   8   0       45.73       42.55      2.30 o 
   7   8   0     2541.24     2427.30     26.89 o 
   8   8   0      145.48      139.07      6.86 o 
   9   8   0       30.72       23.48      4.13 o 
  10   8   0       38.89       36.98      4.87 o 
  11   8   0       12.95       11.29      5.48 o 
   1   9   0      438.32      361.29      5.30 o 
   2   9   0       12.09        8.45      1.22 o 
   3   9   0      293.03      293.04      4.47 o 
   4   9   0       11.15        5.80      1.26 o 
   5   9   0      472.86      472.46      8.76 o 
   6   9   0       41.74       41.25      2.42 o 
   7   9   0        2.83        3.41      2.77 o 
   8   9   0        1.06       -0.48      3.31 o 
   9   9   0        5.50       10.88      3.66 o 
  10   9   0       34.94       32.29      5.36 o 
  11   9   0      149.99      178.12     11.89 o 
   0  10   0       27.21       18.27      2.17 o 
   1  10   0       57.79       55.80      2.67 o 
   2  10   0        7.55        7.15      1.26 o 
   3  10   0      104.80      112.69      2.88 o 
   4  10   0      200.37      158.65      7.41 o 
   5  10   0     1425.42     1448.28     19.96 o 
   6  10   0       25.75       20.58      3.50 o 
   7  10   0      179.02      177.24      7.39 o 
   8  10   0       24.54       20.09      3.85 o 
   9  10   0      163.38      168.03      7.97 o 
  10  10   0      113.82      111.24      7.16 o 
  11  10   0        0.28        0.16      5.27 o 
   1  11   0       12.73        9.70      1.51 o 
   2  11   0      445.65      428.37      6.21 o 
   3  11   0      350.76      347.63      7.73 o 
   4  11   0       25.42       22.02      2.43 o 
   5  11   0      940.80      895.95     16.84 o 
   6  11   0      894.35      910.32     17.49 o 
   7  11   0      248.00      207.99     10.59 o 
   8  11   0        4.07       -1.48      3.06 o 
   9  11   0      332.72      340.39     11.26 o 
  10  11   0        2.18        1.87      4.04 o 
   0  12   0        0.71        1.62      2.06 o 
   1  12   0      110.11      125.81      3.69 o 
   2  12   0      104.11      124.47      6.35 o 
   3  12   0      127.99      105.17      4.24 o 
   4  12   0      737.86      661.53     13.74 o 
   5  12   0      829.51      816.39     27.34 o 
   6  12   0       52.25       40.74      4.43 o 
   7  12   0       21.50       16.99      3.79 o 
   8  12   0      143.98      157.80      7.65 o 
   9  12   0       62.65       70.88      7.76 o 
  10  12   0        4.07        2.33      4.02 o 
   1  13   0     1002.68      935.27     11.39 o 
   2  13   0      110.33      108.43      3.93 o 
   3  13   0       59.75       53.24      4.41 o 
   4  13   0       83.92       76.95      7.27 o 
   5  13   0      248.86      237.53      8.50 o 
   6  13   0        1.72       -0.75      3.11 o 
   7  13   0        6.03        2.85      3.89 o 
   8  13   0        4.90        4.22      3.74 o 
   9  13   0        8.61        3.51      3.80 o 
  10  13   0       68.86       91.04      7.10 o 
   0  14   0       86.22       76.35      4.74 o 
   1  14   0      379.00      415.00      8.47 o 
   2  14   0       53.45       39.21      2.73 o 
   3  14   0      104.04       87.45      4.35 o 
   4  14   0      104.18       97.57      5.94 o 
   5  14   0      280.93      256.60      9.06 o 
   6  14   0        0.28       -0.50      5.61 o 
   7  14   0       17.90       25.20      4.42 o 
   8  14   0      293.43      329.61     11.34 o 
   9  14   0      138.28      136.88      8.41 o 
   1  15   0     1015.18      970.32     16.24 o 
   2  15   0       12.65       11.87      2.65 o 
   3  15   0       41.82       35.90      3.42 o 
   4  15   0       29.43       41.60      3.58 o 
   5  15   0       66.08       59.00      5.11 o 
   6  15   0       39.44       36.63      4.79 o 
   7  15   0        0.93       -1.20      3.38 o 
   8  15   0       32.69       37.16      5.24 o 
   0  16   0       80.45       49.98      6.65 o 
   1  16   0       38.42       45.38      4.68 o 
   2  16   0       61.12       59.12      4.05 o 
   3  16   0      399.30      422.72     11.87 o 
   4  16   0      212.08      193.25      6.73 o 
   5  16   0      194.73      204.55      8.58 o 
   6  16   0      103.27      120.37      7.99 o 
   7  16   0      374.27      397.71     12.73 o 
   8  16   0        3.37        4.53      4.61 o 
   1  17   0      256.31      238.40      9.19 o 
   2  17   0        3.62        2.66      2.63 o 
   3  17   0      265.42      274.37      7.89 o 
   4  17   0       43.56       43.59      3.97 o 
   5  17   0       26.08       33.17      4.97 o 
   6  17   0      408.88      443.21     10.76 o 
   7  17   0       61.82       59.69      6.38 o 
   0  18   0        4.29        2.71      4.49 o 
   1  18   0      147.28      151.28      7.69 o 
   2  18   0        1.44       -0.33      3.27 o 
   3  18   0        3.13        3.98      2.82 o 
   4  18   0       10.60       11.90      4.22 o 
   5  18   0       11.61        7.04      3.14 o 
   1  19   0        2.77        1.67      3.58 o 
   2  19   0        0.02       -4.67      4.60 o 
   3  19   0        8.48        6.56      3.70 o 
   4  19   0       42.98       55.44      4.67 o 
   0  20   0      243.19      259.80     14.96 o 
   1  20   0       97.01       97.41      7.21 o 
   2  20   0       30.29       38.98      5.56 o 
 -13   0   1       40.89       30.85      7.76 o 
 -11   0   1      127.90      125.78     10.50 o 
  -9   0   1     2968.47     2748.80     66.06 o 
  -7   0   1        1.63       -0.82      1.49 o 
  -5   0   1      316.46      299.47      5.39 o 
  -3   0   1        1.71       -0.61      0.96 o 
  -1   0   1     1522.23     1413.67     13.33 o 
   1   0   1     2637.21     2642.68     44.82 o 
   3   0   1     2048.61     2146.31     38.14 o 
   5   0   1     5581.74     6296.38    107.15 o 
   7   0   1       78.77       41.04      3.78 o 
   9   0   1     2188.75     2061.48     30.37 o 
  11   0   1        0.90       -1.90      4.67 o 
 -13   1   1        0.43        5.62      4.51 o 
 -12   1   1        0.07        7.94      4.33 o 
 -11   1   1       78.62       73.93      5.98 o 
 -10   1   1      108.84       99.99      5.25 o 
  -9   1   1      121.95      153.16      6.46 o 
  -8   1   1        1.63        1.41      1.04 o 
  -7   1   1      337.80      320.38      5.33 o 
  -6   1   1      528.07      583.45      9.92 o 
  -5   1   1      244.27      177.01      4.20 o 
  -4   1   1      228.52      221.91      3.62 o 
  -3   1   1      573.97      531.29     17.53 o 
  -2   1   1       33.84       23.62      1.14 o 
  -1   1   1     2482.44     2804.93     27.91 o 
   0   1   1     1020.44     1187.72      9.61 o 
   1   1   1    12202.79    13359.08    162.36 o 
   2   1   1     1082.24     1090.58      9.98 o 
   3   1   1      141.36      139.83      2.39 o 
   4   1   1     2823.25     3081.53     26.88 o 
   5   1   1        8.54        0.78      0.91 o 
   6   1   1     1605.56     1664.95     14.67 o 
   7   1   1        0.07       -0.79      1.44 o 
   8   1   1       35.66       34.21      2.50 o 
   9   1   1     1127.36     1186.24     19.96 o 
  10   1   1      129.59      115.66      5.28 o 
  11   1   1        5.18        2.17      2.81 o 
  12   1   1       63.64       66.44      5.95 o 
  13   1   1      112.12      127.11     11.19 o 
 -12   2   1       92.45       91.12      6.63 o 
 -11   2   1        1.25       -2.55      3.05 o 
 -10   2   1        6.96        8.60      2.49 o 
  -9   2   1     1355.65     1346.29     15.70 o 
  -8   2   1      388.28      397.62      6.18 o 
  -7   2   1      379.47      331.52      6.99 o 
  -6   2   1       16.08        4.34      1.38 o 
  -5   2   1      269.90      307.05      4.86 o 
  -4   2   1     1303.69     1286.87     11.38 o 
  -3   2   1     4458.29     4642.78     63.79 o 
  -2   2   1     3175.29     3329.17     25.54 o 
  -1   2   1     6163.53     6389.63     47.78 o 
   0   2   1     2327.34     2491.03     24.83 o 
   1   2   1      417.53      463.72      6.80 o 
   2   2   1       81.49       71.16      1.17 o 
   3   2   1      565.18      600.62      5.54 o 
   4   2   1      343.45      319.69      3.83 o 
   5   2   1      161.58      166.54      7.53 o 
   6   2   1      296.27      294.84      5.69 o 
   7   2   1      574.61      557.81     26.68 o 
   8   2   1      129.41      131.88      4.68 o 
   9   2   1      442.66      435.94      8.57 o 
  10   2   1        1.66       -0.45      3.03 o 
  11   2   1       43.32       49.83      4.06 o 
  12   2   1        0.01       -4.04      3.61 o 
 -12   3   1       59.18       66.15      6.07 o 
 -11   3   1        2.69       -1.77      2.34 o 
 -10   3   1       68.21       69.13      3.77 o 
  -9   3   1        1.94        1.49      2.37 o 
  -8   3   1        0.15        1.37      1.97 o 
  -7   3   1      631.05      612.46      9.55 o 
  -6   3   1      307.81      325.37      4.88 o 
  -5   3   1     1048.91     1066.33     10.25 o 
  -4   3   1      514.09      570.16      6.98 o 
  -3   3   1      876.45      888.74      8.15 o 
  -2   3   1     1310.22     1321.33     11.03 o 
  -1   3   1     1686.23     1739.82     13.70 o 
   0   3   1      187.51      194.73      2.86 o 
   1   3   1       28.05       19.44      1.47 o 
   2   3   1     3297.63     3471.42     29.71 o 
   3   3   1     2837.60     2893.77     25.14 o 
   4   3   1       49.87       81.56      2.31 o 
   5   3   1      339.99      382.67      5.35 o 
   6   3   1       38.54       53.79      2.29 o 
   7   3   1      138.92      140.89      3.72 o 
   8   3   1       36.55       16.52      3.13 o 
   9   3   1       89.07       79.05      5.14 o 
  10   3   1      133.16      128.04      6.53 o 
  11   3   1       57.41       47.63      6.95 o 
  12   3   1       93.70      109.00      7.11 o 
 -12   4   1       37.51       28.25      7.34 o 
 -11   4   1       41.53       42.64      3.47 o 
 -10   4   1       37.54       38.49      3.26 o 
  -9   4   1      748.45      751.47     12.08 o 
  -8   4   1        2.17        1.19      2.00 o 
  -7   4   1      104.79      119.94      3.65 o 
  -6   4   1     1381.29     1273.47     13.56 o 
  -5   4   1      722.42      800.47      9.21 o 
  -4   4   1      582.93      609.28      9.25 o 
  -3   4   1       20.44       24.21      1.54 o 
  -2   4   1       19.40       21.88      1.91 o 
  -1   4   1     9532.30     9750.10     80.77 o 
   0   4   1        1.00        0.46      1.41 o 
   1   4   1     1553.44     1550.37     16.00 o 
   2   4   1      160.34      127.71      2.94 o 
   3   4   1      782.39      806.03      8.16 o 
   4   4   1     8676.81     9102.76     75.98 o 
   5   4   1       78.84      103.88      2.73 o 
   6   4   1      725.26      702.31      8.55 o 
   7   4   1      290.38      280.57      5.21 o 
   8   4   1      194.99      173.20      8.08 o 
   9   4   1        0.05       -2.46      2.75 o 
  10   4   1       58.79       53.43      4.85 o 
  11   4   1       25.24       22.54      6.03 o 
  12   4   1        7.46        7.26      5.62 o 
 -12   5   1        2.90       -5.32      6.20 o 
 -11   5   1       61.52       71.72      4.79 o 
 -10   5   1       49.53       48.13      3.81 o 
  -9   5   1       24.68       29.49      3.35 o 
  -8   5   1      111.84      111.86      4.51 o 
  -7   5   1      243.79      232.24      7.50 o 
  -6   5   1     1869.63     1940.13     22.04 o 
  -5   5   1     1409.39     1385.21     16.29 o 
  -4   5   1      392.90      490.74      8.49 o 
  -3   5   1     2120.64     2327.74     20.76 o 
  -2   5   1      529.31      528.43     10.45 o 
  -1   5   1     1976.73     2011.09     18.01 o 
   0   5   1     7554.75     7768.01     74.19 o 
   1   5   1     2366.94     2418.51     24.39 o 
   2   5   1     1036.66     1110.67     13.17 o 
   3   5   1       69.34      126.74      2.91 o 
   4   5   1      557.54      672.80      7.49 o 
   5   5   1      282.53      278.61      4.94 o 
   6   5   1      386.48      377.04      5.69 o 
   7   5   1      344.98      344.23      5.80 o 
   8   5   1       90.80       78.36      3.46 o 
   9   5   1     1521.36     1454.73     22.87 o 
  10   5   1       80.46       98.15     11.56 o 
  11   5   1       28.78       31.22      6.48 o 
  12   5   1       75.41       66.96      8.71 o 
 -12   6   1        1.22       -4.98      6.17 o 
 -11   6   1       64.53       77.03      7.92 o 
 -10   6   1      478.33      458.13     11.60 o 
  -9   6   1        0.49       -1.46      1.65 o 
  -8   6   1      519.61      556.20      9.89 o 
  -7   6   1     1939.77     1922.39     22.63 o 
  -6   6   1        7.39        9.86      1.55 o 
  -5   6   1        0.02        0.40      1.17 o 
  -4   6   1      302.68      323.67      5.48 o 
  -3   6   1      667.49      555.54     18.63 o 
  -2   6   1      582.52      589.31      7.68 o 
  -1   6   1     1340.47     1375.82     11.74 o 
   0   6   1      870.64      837.28      9.81 o 
   1   6   1     1111.11     1019.98     11.54 o 
   2   6   1     2408.81     2633.97     23.23 o 
   3   6   1      246.39      246.14      7.52 o 
   4   6   1     1314.11     1635.81     15.58 o 
   5   6   1        5.85        0.65      1.07 o 
   6   6   1      186.98      168.71      3.78 o 
   7   6   1      240.39      236.66      5.04 o 
   8   6   1      360.81      360.82      6.88 o 
   9   6   1      452.20      452.69     12.02 o 
  10   6   1       18.83       19.16      3.94 o 
  11   6   1       94.54       93.85      6.32 o 
  12   6   1       15.65       12.99      6.29 o 
 -12   7   1        1.59        3.59      6.93 o 
 -11   7   1      106.45      103.65      8.99 o 
 -10   7   1       28.62       21.25      5.51 o 
  -9   7   1        6.22        2.11      2.41 o 
  -8   7   1      486.32      513.08      9.06 o 
  -7   7   1     1315.89     1272.54     14.37 o 
  -6   7   1      366.11      370.87      6.10 o 
  -5   7   1      309.66      269.45      5.51 o 
  -4   7   1      491.33      588.12      6.39 o 
  -3   7   1     1323.56     1283.75     12.80 o 
  -2   7   1     1599.37     1698.14     29.41 o 
  -1   7   1     3353.19     3715.98     32.26 o 
   0   7   1     3676.50     4142.40     41.01 o 
   1   7   1      615.76      585.27      7.69 o 
   2   7   1     2158.91     2512.23     22.40 o 
   3   7   1        1.41       12.55      4.41 o 
   4   7   1      352.98      366.17      5.08 o 
   5   7   1     1024.96     1009.96     10.91 o 
   6   7   1       99.25      109.93      3.19 o 
   7   7   1       77.50       69.75      3.00 o 
   8   7   1      956.20      847.62     17.89 o 
   9   7   1        2.44        6.40      3.24 o 
  10   7   1       63.78       59.28      9.22 o 
  11   7   1        7.26        3.93      3.84 o 
  12   7   1       34.22       45.36      7.97 o 
 -11   8   1       92.77       91.35      8.89 o 
 -10   8   1       31.88       32.36      6.27 o 
  -9   8   1      109.11       90.89      7.99 o 
  -8   8   1        2.51       -1.53      1.96 o 
  -7   8   1        3.89        2.20      2.68 o 
  -6   8   1      247.57      259.56      5.17 o 
  -5   8   1        0.41       -0.60      1.03 o 
  -4   8   1      498.94      473.64      6.33 o 
  -3   8   1      110.36       93.57      2.60 o 
  -2   8   1     1980.16     2125.32     22.77 o 
  -1   8   1     2036.21     2070.30     19.26 o 
   0   8   1     1132.06     1337.48     13.27 o 
   1   8   1       11.98        5.17      3.24 o 
   2   8   1      255.46      224.05      3.52 o 
   3   8   1       47.44       58.76      1.64 o 
   4   8   1       14.18        9.67      1.53 o 
   5   8   1        5.07        6.85      1.61 o 
   6   8   1      273.99      273.42      4.93 o 
   7   8   1     1046.70     1003.16     18.25 o 
   8   8   1       49.73       40.61      4.34 o 
   9   8   1       71.70       62.76      5.36 o 
  10   8   1      123.03      122.30      7.15 o 
  11   8   1        0.23       -5.32      3.55 o 
 -11   9   1       48.52       42.03      7.05 o 
 -10   9   1       73.54       93.70      8.51 o 
  -9   9   1       56.67       54.86      5.04 o 
  -8   9   1      227.79      223.54     16.76 o 
  -7   9   1      606.42      592.23      9.55 o 
  -6   9   1      259.35      280.57      5.55 o 
  -5   9   1       69.99       67.29      2.91 o 
  -4   9   1      402.13      350.66      5.38 o 
  -3   9   1       81.96       94.72      2.76 o 
  -2   9   1      160.74      152.72      3.64 o 
  -1   9   1      194.67      182.54      3.65 o 
   0   9   1        1.68       21.87      1.52 o 
   1   9   1     1273.04     1469.07     16.69 o 
   2   9   1      141.04      113.14      3.52 o 
   3   9   1       94.72       98.22      3.13 o 
   4   9   1      212.35      184.97      4.50 o 
   5   9   1        0.35       -0.42      1.57 o 
   6   9   1      469.12      462.61     13.61 o 
   7   9   1       29.12       29.25      3.83 o 
   8   9   1      231.72      195.81      7.97 o 
   9   9   1        8.52        3.82      4.32 o 
  10   9   1      326.96      341.40     15.86 o 
  11   9   1       33.25       41.53      5.50 o 
 -11  10   1      180.89      188.13     12.71 o 
 -10  10   1       12.87       14.13      5.77 o 
  -9  10   1        1.68       -0.70      4.82 o 
  -8  10   1      347.53      327.48     11.17 o 
  -7  10   1      204.37      194.96      7.65 o 
  -6  10   1      207.90      186.76      5.72 o 
  -5  10   1      210.89      189.92      5.54 o 
  -4  10   1     1171.82     1193.17     12.85 o 
  -3  10   1       32.91       27.16      1.81 o 
  -2  10   1     1127.38     1197.83     11.44 o 
  -1  10   1      402.09      360.89      5.56 o 
   0  10   1       22.77       18.90      1.60 o 
   1  10   1      305.64      268.15      5.19 o 
   2  10   1     1096.42     1095.36     11.53 o 
   3  10   1      161.55      161.92      4.30 o 
   4  10   1     4760.99     4739.26     66.36 o 
   5  10   1      287.57      287.93      8.58 o 
   6  10   1      236.50      203.52      7.62 o 
   7  10   1       24.40       19.60      3.71 o 
   8  10   1       15.10       14.64      3.77 o 
   9  10   1        2.78       -0.43      3.21 o 
  10  10   1        0.78       -0.60      6.97 o 
  11  10   1        0.78        6.49      4.26 o 
 -10  11   1      115.96      117.86      9.98 o 
  -9  11   1       35.50       34.56      4.95 o 
  -8  11   1       63.03       58.33      5.19 o 
  -7  11   1      135.33      135.93      6.96 o 
  -6  11   1     2037.24     1906.09     29.41 o 
  -5  11   1       14.76       15.12      2.60 o 
  -4  11   1     1743.88     1763.88     21.44 o 
  -3  11   1      129.77      114.12      3.51 o 
  -2  11   1      792.83      757.03      8.37 o 
  -1  11   1       42.08       40.91      2.18 o 
   0  11   1     1307.00     1303.23     13.89 o 
   1  11   1      233.96      245.70      4.66 o 
   2  11   1        3.03        2.57      2.11 o 
   3  11   1      482.18      508.59      8.36 o 
   4  11   1      520.83      525.16     11.81 o 
   5  11   1      872.98      845.71     16.27 o 
   6  11   1       56.94       46.17      4.52 o 
   7  11   1      506.95      470.67     12.23 o 
   8  11   1      209.31      210.29      8.53 o 
   9  11   1       47.51       42.62      5.16 o 
  10  11   1      243.47      257.65     10.32 o 
 -10  12   1        6.48        1.26      5.26 o 
  -9  12   1        0.67        1.03      3.65 o 
  -8  12   1       48.52       42.69     10.15 o 
  -7  12   1        0.01        1.40      3.03 o 
  -6  12   1      529.79      481.46     12.16 o 
  -5  12   1       86.97       80.61      7.34 o 
  -4  12   1      677.16      678.17     14.78 o 
  -3  12   1     1153.86     1158.49     13.89 o 
  -2  12   1       11.71       14.83      1.78 o 
  -1  12   1       35.94       33.97      2.20 o 
   0  12   1        0.00        0.40      1.64 o 
   1  12   1     2698.40     2648.81     30.93 o 
   2  12   1      793.18      797.75     14.93 o 
   3  12   1     1466.00     1384.37     23.45 o 
   4  12   1     3553.86     3452.30     46.84 o 
   5  12   1      272.63      284.86      9.06 o 
   6  12   1       82.50       90.63      5.71 o 
   7  12   1      437.58      396.30     11.46 o 
   8  12   1        9.26        7.17      3.74 o 
   9  12   1       79.04       88.97      6.74 o 
  10  12   1        7.90        7.96      8.08 o 
  -9  13   1      243.08      263.78     10.55 o 
  -8  13   1       24.81       27.01      6.70 o 
  -7  13   1      305.46      283.70      9.87 o 
  -6  13   1      251.14      253.80     12.23 o 
  -5  13   1       20.31       15.95      3.43 o 
  -4  13   1      168.50      145.34      5.21 o 
  -3  13   1      484.41      415.96      8.85 o 
  -2  13   1       13.45       17.27      1.87 o 
  -1  13   1      229.20      220.71      7.53 o 
   0  13   1       12.58        7.72      1.77 o 
   1  13   1      966.20      991.17     11.87 o 
   2  13   1      216.83      215.56      6.11 o 
   3  13   1      197.18      194.99      7.25 o 
   4  13   1        8.33       -0.58      2.67 o 
   5  13   1      870.32      813.49     31.23 o 
   6  13   1       95.79       76.50      5.71 o 
   7  13   1       23.13       36.67      4.51 o 
   8  13   1      236.01      245.28      9.75 o 
   9  13   1       34.62       42.21      7.34 o 
  -9  14   1        1.83       -1.77      7.56 o 
  -8  14   1        7.21        9.38      3.99 o 
  -7  14   1        4.20       -0.81      4.68 o 
  -6  14   1       76.57       94.39     11.95 o 
  -5  14   1        1.42       -2.37      2.88 o 
  -4  14   1      245.48      232.85      6.77 o 
  -3  14   1      178.96      157.35      4.65 o 
  -2  14   1      401.93      395.03      7.13 o 
  -1  14   1     1345.49     1239.93     14.38 o 
   0  14   1     1128.72     1069.45     14.27 o 
   1  14   1      101.94      122.83      6.44 o 
   2  14   1       89.44       90.83      5.02 o 
   3  14   1        1.30       -0.84      2.50 o 
   4  14   1        0.23        0.92      3.00 o 
   5  14   1      146.11      130.09      6.72 o 
   6  14   1      112.94      118.23      6.98 o 
   7  14   1       72.44       65.84      5.55 o 
   8  14   1      140.61      159.83      8.48 o 
   9  14   1       49.63       70.94      6.73 o 
  -8  15   1       53.17       53.92      5.94 o 
  -7  15   1        1.77        0.74      6.88 o 
  -6  15   1        3.77        1.95      3.37 o 
  -5  15   1      157.66      142.66      8.03 o 
  -4  15   1       20.51       20.75      3.08 o 
  -3  15   1       34.07       28.90      4.14 o 
  -2  15   1      652.97      621.35      9.58 o 
  -1  15   1      403.55      366.09      8.25 o 
   0  15   1      682.91      634.04     11.10 o 
   1  15   1      184.72      165.55      5.76 o 
   2  15   1        6.73        4.72      3.02 o 
   3  15   1       61.69       60.69      3.98 o 
   4  15   1       11.40       18.17      3.87 o 
   5  15   1       51.71       46.33      5.94 o 
   6  15   1        2.60       -0.99      3.11 o 
   7  15   1        0.01       -2.90      3.48 o 
   8  15   1      245.90      285.16     18.86 o 
  -7  16   1        8.33        9.43      4.34 o 
  -6  16   1       29.77       33.92      3.87 o 
  -5  16   1        4.54        2.35      2.64 o 
  -4  16   1      215.81      232.39      7.17 o 
  -3  16   1       21.33       14.26      2.90 o 
  -2  16   1      112.48      128.32      5.33 o 
  -1  16   1      283.89      241.33      5.96 o 
   0  16   1       46.40       47.11      3.72 o 
   1  16   1        5.20        2.26      2.32 o 
   2  16   1      169.36      186.50      6.37 o 
   3  16   1      149.81      167.06      6.29 o 
   4  16   1       27.30       33.88      3.63 o 
   5  16   1        4.70       -2.83      3.06 o 
   6  16   1       96.72       94.30      6.68 o 
   7  16   1        4.97       -0.10      3.70 o 
  -7  17   1        2.95        2.58      4.10 o 
  -6  17   1       63.97       76.27      4.99 o 
  -5  17   1       84.93       97.13      7.37 o 
  -4  17   1      196.59      178.67      6.63 o 
  -3  17   1       32.14       40.48      3.76 o 
  -2  17   1       50.00       52.51      4.03 o 
  -1  17   1        9.68        3.99      3.37 o 
   0  17   1        1.10        1.05      2.97 o 
   1  17   1       36.69       43.20      3.76 o 
   2  17   1      173.27      189.51      6.65 o 
   3  17   1      130.10      139.33      6.03 o 
   4  17   1       81.30       93.59      6.35 o 
   5  17   1       83.93       95.35      5.34 o 
   6  17   1       24.71       36.00      5.03 o 
   7  17   1        8.12       10.38      4.55 o 
  -5  18   1       63.88       58.11      4.80 o 
  -4  18   1       57.49       61.07      6.64 o 
  -3  18   1       58.05       59.04      4.52 o 
  -2  18   1        0.53       -0.85      3.06 o 
  -1  18   1      179.19      201.28      8.73 o 
   0  18   1       64.52       75.53      6.01 o 
   1  18   1      156.56      170.99      8.15 o 
   2  18   1       67.86       62.95      4.47 o 
   3  18   1      195.55      219.71      7.35 o 
   4  18   1       13.40       12.86      3.22 o 
   5  18   1      160.31      187.14      7.37 o 
  -4  19   1        0.43       -1.50      3.06 o 
  -3  19   1       99.54      118.55      7.43 o 
  -2  19   1       29.29       38.30      5.22 o 
  -1  19   1        2.71        4.31      3.59 o 
   0  19   1      166.99      195.31     13.92 o 
   1  19   1       83.22      106.78      7.15 o 
   2  19   1       10.37       10.93      3.93 o 
   3  19   1       23.24       16.01      3.44 o 
   4  19   1       40.45       48.75      4.63 o 
  -1  20   1        1.38       -0.91      3.54 o 
   0  20   1      103.16      117.64      7.68 o 
   1  20   1      321.79      340.57     12.17 o 
 -12   0   2       42.51       31.75      7.40 o 
 -10   0   2     1748.51     1724.48     28.42 o 
  -8   0   2      417.74      403.38      7.81 o 
  -6   0   2     2325.41     2590.44     28.00 o 
  -4   0   2      685.40      661.55      8.63 o 
  -2   0   2    18296.71    18695.30    226.69 o 
   0   0   2      306.28      307.73      4.81 o 
   2   0   2       61.76       92.78      3.92 o 
   4   0   2      599.32      738.26     16.64 o 
   6   0   2      842.50      875.90     20.54 o 
   8   0   2     2943.90     2723.47     53.22 o 
  10   0   2      325.51      306.46      9.53 o 
  12   0   2       14.36        1.57      5.63 o 
 -12   1   2       85.22       91.92      5.72 o 
 -11   1   2       17.08       12.63      3.80 o 
 -10   1   2       92.09      104.69      5.31 o 
  -9   1   2       28.00       30.49      2.55 o 
  -8   1   2      182.45      195.22      4.92 o 
  -7   1   2      383.54      413.34      5.29 o 
  -6   1   2     2184.44     2128.89     16.72 o 
  -5   1   2      516.96      569.17      5.75 o 
  -4   1   2     1208.77     1339.58     12.93 o 
  -3   1   2       99.22      105.26      2.06 o 
  -2   1   2    14911.21    15949.51    121.58 o 
  -1   1   2      182.42      214.44      2.24 o 
   0   1   2     1896.29     1981.03     14.03 o 
   1   1   2      784.35      787.76     20.87 o 
   2   1   2     1555.79     1506.46     15.61 o 
   3   1   2      421.41      433.16      5.95 o 
   4   1   2     2094.09     1997.06     18.29 o 
   5   1   2      811.42     1011.96     10.68 o 
   6   1   2      537.04      492.54      6.67 o 
   7   1   2        8.27        4.93      1.50 o 
   8   1   2     2295.87     2299.08     22.66 o 
   9   1   2       41.30       31.78      3.31 o 
  10   1   2       17.74       13.63      4.13 o 
  11   1   2       38.04       48.49      4.11 o 
  12   1   2       72.18       71.71      8.54 o 
 -12   2   2        0.05        0.47      3.38 o 
 -11   2   2       39.59       40.93      4.87 o 
 -10   2   2      263.70      262.84      5.77 o 
  -9   2   2       99.88      104.62      4.93 o 
  -8   2   2      527.16      524.39      7.35 o 
  -7   2   2        0.70        0.97      1.37 o 
  -6   2   2        2.65        0.49      1.18 o 
  -5   2   2      132.49      118.56      2.81 o 
  -4   2   2     1114.02     1152.77     11.78 o 
  -3   2   2     2758.65     2896.76     25.65 o 
  -2   2   2     2851.46     2720.16     21.28 o 
  -1   2   2     2916.61     3307.47     25.34 o 
   0   2   2     6078.62     6488.78     48.65 o 
   1   2   2     1105.24     1181.03     10.88 o 
   2   2   2    10907.86    11401.15    188.93 o 
   3   2   2     1350.40     1338.47     14.39 o 
   4   2   2     1500.00     1644.20     17.69 o 
   5   2   2      176.46      287.58      5.51 o 
   6   2   2      792.60      760.45     10.22 o 
   7   2   2      687.99      653.40     13.25 o 
   8   2   2     1669.67     1618.98     19.86 o 
   9   2   2       22.43       19.44      4.68 o 
  10   2   2       10.67        5.88      2.50 o 
  11   2   2      142.47      138.04     10.40 o 
  12   2   2        9.06        6.88      5.61 o 
 -12   3   2       69.01       73.48     11.09 o 
 -11   3   2      270.30      280.56      8.36 o 
 -10   3   2       90.10       87.81      4.12 o 
  -9   3   2        3.47        4.24      2.95 o 
  -8   3   2      154.50      176.33      4.28 o 
  -7   3   2      152.48      155.96      4.70 o 
  -6   3   2      332.47      312.95     19.98 o 
  -5   3   2      728.18      697.97     10.08 o 
  -4   3   2       28.51       32.56      2.24 o 
  -3   3   2     1638.69     1718.24     18.88 o 
  -2   3   2     1254.70     1221.23     25.18 o 
  -1   3   2     2357.42     2416.18     18.91 o 
   0   3   2     6361.34     6724.65     65.01 o 
   1   3   2     1123.11     1156.69     15.41 o 
   2   3   2      647.20      655.39      9.10 o 
   3   3   2       17.93       24.34      1.30 o 
   4   3   2      782.53      797.80      8.22 o 
   5   3   2      147.38      208.61     12.05 o 
   6   3   2        1.99       -0.26      2.05 o 
   7   3   2       90.05       82.52      3.70 o 
   8   3   2        1.51        0.80      2.10 o 
   9   3   2       69.93       67.67      4.12 o 
  10   3   2        2.93        5.59      3.19 o 
  11   3   2      123.85      121.55      7.68 o 
  12   3   2      128.38      152.67     11.70 o 
 -12   4   2       12.82        3.41      3.67 o 
 -11   4   2        1.54       -0.55      2.91 o 
 -10   4   2       34.63       31.36      3.83 o 
  -9   4   2      258.35      249.14      7.14 o 
  -8   4   2      127.33      116.67      5.78 o 
  -7   4   2       47.18       39.12      3.14 o 
  -6   4   2      374.47      397.43      6.29 o 
  -5   4   2     3344.06     3387.00     30.80 o 
  -4   4   2       45.99       47.44      2.07 o 
  -3   4   2       80.09       62.16      2.15 o 
  -2   4   2        1.37        0.26      0.73 o 
  -1   4   2     2625.08     2546.06     22.43 o 
   0   4   2     4410.13     4521.05     53.85 o 
   1   4   2     1121.90     1107.14     15.39 o 
   2   4   2      697.80      790.68     11.90 o 
   3   4   2     3553.83     3845.37     38.17 o 
   4   4   2      689.46      785.09      8.72 o 
   5   4   2      295.35      192.76      4.21 o 
   6   4   2      227.77      246.64      5.24 o 
   7   4   2      370.30      390.12      7.25 o 
   8   4   2     1135.15     1055.27     14.53 o 
   9   4   2       45.65       46.96      4.47 o 
  10   4   2      209.60      217.69      8.25 o 
  11   4   2       55.86       43.94      7.55 o 
  12   4   2      173.79      204.71     12.87 o 
 -12   5   2        4.59       -3.53      6.29 o 
 -11   5   2       30.28       32.36      4.11 o 
 -10   5   2      894.20      846.62     21.88 o 
  -9   5   2      172.29      173.36      5.89 o 
  -8   5   2      350.75      336.45      7.33 o 
  -7   5   2      199.70      207.95      5.39 o 
  -6   5   2      516.07      525.83      8.51 o 
  -5   5   2       68.74       81.81      2.89 o 
  -4   5   2       76.44      104.15      2.66 o 
  -3   5   2      154.30      179.04      3.46 o 
  -2   5   2       51.47       42.44      1.68 o 
  -1   5   2     3883.72     4061.96     40.34 o 
   0   5   2      262.48      256.07      5.16 o 
   1   5   2     1028.16     1077.87     31.29 o 
   2   5   2     4950.27     5324.08     64.12 o 
   3   5   2     1773.66     2008.30     18.12 o 
   4   5   2     1144.73     1225.06     11.95 o 
   5   5   2      962.85     1100.60     11.36 o 
   6   5   2      649.41      609.75      7.66 o 
   7   5   2      110.47      122.80      4.25 o 
   8   5   2       33.41       31.83      3.49 o 
   9   5   2        2.21       -0.73      2.92 o 
  10   5   2       52.62       50.78      5.04 o 
  11   5   2       38.66       32.25      4.59 o 
  12   5   2      160.51      177.10     12.33 o 
 -12   6   2       22.07       19.21      7.89 o 
 -11   6   2        2.03        2.01      3.85 o 
 -10   6   2      338.43      356.96      7.56 o 
  -9   6   2       26.42       23.48      3.25 o 
  -8   6   2      322.47      337.95      7.43 o 
  -7   6   2       24.76       24.39      3.50 o 
  -6   6   2       24.42       29.37      2.42 o 
  -5   6   2      216.07      273.31      4.93 o 
  -4   6   2     1666.28     1720.64     16.92 o 
  -3   6   2     3756.12     3980.83     31.09 o 
  -2   6   2      195.97      153.86      2.70 o 
  -1   6   2      182.11      178.43      2.87 o 
   0   6   2      456.33      449.32      7.87 o 
   1   6   2      286.20      274.20      6.05 o 
   2   6   2     1722.74     1747.92     24.46 o 
   3   6   2       64.96       59.17      2.20 o 
   4   6   2        8.28       26.41      1.37 o 
   5   6   2      930.84      974.92     10.31 o 
   6   6   2     1344.33     1401.42     14.36 o 
   7   6   2       17.06       25.06      2.48 o 
   8   6   2      252.48      216.82      9.29 o 
   9   6   2      482.22      438.44     11.60 o 
  10   6   2      209.53      232.18      9.31 o 
  11   6   2        5.29        6.64      3.97 o 
  12   6   2        7.65        1.48      4.29 o 
 -12   7   2        0.51       -9.10      6.07 o 
 -11   7   2       18.81       18.39      7.27 o 
 -10   7   2        0.02       -3.20      2.63 o 
  -9   7   2      765.51      740.01     12.36 o 
  -8   7   2       27.52       21.45      2.97 o 
  -7   7   2      283.39      279.37      6.51 o 
  -6   7   2      664.82      669.74      9.00 o 
  -5   7   2      399.35      413.98      5.50 o 
  -4   7   2       22.98       19.00      1.46 o 
  -3   7   2      252.59      337.73      6.69 o 
  -2   7   2       46.97       33.51      1.74 o 
  -1   7   2     1741.24     2005.88     16.73 o 
   0   7   2     1083.66     1267.84     14.27 o 
   1   7   2     2456.75     2654.65     34.08 o 
   2   7   2      623.05      650.72      8.43 o 
   3   7   2       45.37       76.68      4.06 o 
   4   7   2      583.40      493.31      8.14 o 
   5   7   2        7.43        8.29      1.16 o 
   6   7   2     2792.54     2657.42     29.25 o 
   7   7   2      978.18     1015.62     18.26 o 
   8   7   2       45.58       42.58      4.67 o 
   9   7   2      151.03      142.94      6.94 o 
  10   7   2       58.09       45.14      9.96 o 
  11   7   2       22.63       31.68      5.46 o 
  12   7   2        0.01        2.55      4.16 o 
 -11   8   2      131.27      115.52     11.03 o 
 -10   8   2       46.67       51.52      6.94 o 
  -9   8   2      668.26      673.07     18.30 o 
  -8   8   2      143.41      145.76      6.47 o 
  -7   8   2      207.44      203.91      6.98 o 
  -6   8   2      227.98      221.96      6.77 o 
  -5   8   2       69.93       69.06      2.80 o 
  -4   8   2      192.45      183.23      3.44 o 
  -3   8   2       93.12       67.67      2.49 o 
  -2   8   2      489.38      515.78      5.95 o 
  -1   8   2      339.72      289.21      4.13 o 
   0   8   2      795.34      816.17     10.29 o 
   1   8   2      173.85      202.32      8.46 o 
   2   8   2       21.40       34.95      1.85 o 
   3   8   2      605.56      601.41      8.23 o 
   4   8   2      443.00      481.93      7.21 o 
   5   8   2      879.71      863.55     15.51 o 
   6   8   2        0.24        3.55      2.82 o 
   7   8   2      464.96      412.43     10.74 o 
   8   8   2      754.95      732.86     15.62 o 
   9   8   2       45.10       24.99      4.31 o 
  10   8   2       16.29       19.04      4.41 o 
  11   8   2       46.53       51.15      5.82 o 
 -11   9   2       20.70       13.83      5.87 o 
 -10   9   2        4.56        2.30      4.68 o 
  -9   9   2       94.22       85.76      8.08 o 
  -8   9   2        4.02        0.01      2.38 o 
  -7   9   2       14.84       14.97      2.61 o 
  -6   9   2      122.56      111.34      4.51 o 
  -5   9   2      125.66      114.50      3.39 o 
  -4   9   2       47.93       49.02      2.73 o 
  -3   9   2       99.01       85.08      2.81 o 
  -2   9   2     1567.28     1612.37     14.39 o 
  -1   9   2      134.60      220.61      3.94 o 
   0   9   2      279.65      286.34      5.28 o 
   1   9   2     2456.63     2469.95     26.13 o 
   2   9   2       78.24       95.09      2.97 o 
   3   9   2      420.54      417.35     16.05 o 
   4   9   2        1.21        1.04      2.11 o 
   5   9   2       60.02       73.13      6.56 o 
   6   9   2       62.91       72.44      4.90 o 
   7   9   2      105.43      126.46      6.39 o 
   8   9   2        2.04       -4.19      2.99 o 
   9   9   2      190.58      217.99      8.90 o 
  10   9   2        0.42       -2.00      3.74 o 
  11   9   2      352.91      391.61     14.98 o 
 -11  10   2       17.85       17.99      6.27 o 
 -10  10   2        1.26       -0.40      4.65 o 
  -9  10   2        0.30       -4.77      4.29 o 
  -8  10   2       11.75       16.47      5.08 o 
  -7  10   2      316.72      306.09      6.36 o 
  -6  10   2      275.85      278.40      5.87 o 
  -5  10   2     3330.96     3219.87     35.49 o 
  -4  10   2       49.94       42.54      2.75 o 
  -3  10   2      142.51      137.20      5.62 o 
  -2  10   2       29.08       38.83      1.86 o 
  -1  10   2        6.96        4.61      1.18 o 
   0  10   2      778.14      754.99      9.06 o 
   1  10   2      541.23      560.10      8.23 o 
   2  10   2       17.27       20.22      1.82 o 
   3  10   2     4129.43     4236.81     69.29 o 
   4  10   2        1.84        0.30      2.39 o 
   5  10   2       17.98       14.13      5.89 o 
   6  10   2      421.28      385.07     10.45 o 
   7  10   2      731.59      673.30     20.89 o 
   8  10   2        2.75        2.73      3.26 o 
   9  10   2        3.14        6.80      3.72 o 
  10  10   2      468.41      517.87     16.67 o 
  11  10   2       69.77       70.62      6.63 o 
 -10  11   2       71.16       80.71      8.70 o 
  -9  11   2       26.02       21.95      6.03 o 
  -8  11   2      207.54      199.46     11.39 o 
  -7  11   2      298.89      310.59      9.86 o 
  -6  11   2       11.31       13.96      3.43 o 
  -5  11   2       51.86       48.30      3.42 o 
  -4  11   2      688.89      659.98     13.28 o 
  -3  11   2        2.51       -0.19      1.07 o 
  -2  11   2        5.85        2.91      1.26 o 
  -1  11   2     1358.72     1365.31     13.50 o 
   0  11   2      362.16      350.19      5.72 o 
   1  11   2      320.98      306.75      6.61 o 
   2  11   2        6.15        4.56      1.59 o 
   3  11   2      535.27      554.96     17.52 o 
   4  11   2        7.63        7.70      2.86 o 
   5  11   2      771.72      656.31     13.98 o 
   6  11   2        0.77       -1.07      2.68 o 
   7  11   2       48.06       44.43      4.71 o 
   8  11   2       10.27       10.71      3.73 o 
   9  11   2      131.80      134.73      7.68 o 
  10  11   2        0.90       -2.12      8.18 o 
 -10  12   2       72.06       57.55      8.27 o 
  -9  12   2        1.48        1.56      4.98 o 
  -8  12   2      215.87      215.79     12.23 o 
  -7  12   2       25.25       18.60      3.98 o 
  -6  12   2      216.79      242.05     11.20 o 
  -5  12   2     1815.48     1842.67     37.04 o 
  -4  12   2      315.87      342.36      6.47 o 
  -3  12   2       66.77       69.21      3.08 o 
  -2  12   2     2335.90     2286.84     20.20 o 
  -1  12   2      386.12      391.24      5.79 o 
   0  12   2       81.95       79.55      4.67 o 
   1  12   2       30.72       35.47      2.56 o 
   2  12   2     1133.21     1049.47     17.97 o 
   3  12   2     1899.58     1795.02     27.25 o 
   4  12   2      374.66      362.13     10.96 o 
   5  12   2        0.96        0.93      3.00 o 
   6  12   2        2.70        1.01      2.97 o 
   7  12   2       49.22       56.52      5.30 o 
   8  12   2        0.79       -1.30      3.23 o 
   9  12   2       24.03        9.21      4.23 o 
  10  12   2       17.67        4.47      4.29 o 
  -9  13   2      231.17      229.18     13.19 o 
  -8  13   2        9.32        4.58      5.04 o 
  -7  13   2       13.95        7.24      3.49 o 
  -6  13   2      117.00      114.18      6.49 o 
  -5  13   2      591.09      538.98      8.78 o 
  -4  13   2      343.76      338.45      6.62 o 
  -3  13   2      321.32      318.13      7.86 o 
  -2  13   2     1292.07     1335.00     13.42 o 
  -1  13   2      264.59      226.55      4.57 o 
   0  13   2      166.75      157.67      4.28 o 
   1  13   2       83.56       94.46      5.66 o 
   2  13   2      304.99      279.72      8.46 o 
   3  13   2      117.60      102.59      5.74 o 
   4  13   2        0.06        0.32      4.51 o 
   5  13   2      259.33      249.77     24.02 o 
   6  13   2      378.63      345.82     10.56 o 
   7  13   2       24.60       27.87      4.43 o 
   8  13   2       77.93       79.73     12.08 o 
   9  13   2       59.56       53.79      5.73 o 
  -9  14   2        0.29        0.88      5.24 o 
  -8  14   2        0.36        0.66      5.26 o 
  -7  14   2      319.50      314.63     14.79 o 
  -6  14   2      199.25      178.71      6.26 o 
  -5  14   2       55.70       58.60      4.89 o 
  -4  14   2       17.07       11.45      2.26 o 
  -3  14   2       33.96       31.66      3.28 o 
  -2  14   2       31.86       37.83      2.73 o 
  -1  14   2      323.44      283.13      5.31 o 
   0  14   2      172.36      158.58      4.54 o 
   1  14   2      123.43      119.32      4.85 o 
   2  14   2      118.22       97.51      5.67 o 
   3  14   2      586.60      521.41     18.75 o 
   4  14   2       56.27       53.28      4.75 o 
   5  14   2      222.29      256.21      9.28 o 
   6  14   2        0.03       -3.01      3.12 o 
   7  14   2        5.98        3.27      3.47 o 
   8  14   2       15.73       22.39      8.18 o 
   9  14   2      392.89      440.70     13.90 o 
  -8  15   2        0.21        4.33      5.20 o 
  -7  15   2        2.13        4.86      5.03 o 
  -6  15   2       39.60       33.24      3.67 o 
  -5  15   2       50.63       46.87      3.86 o 
  -4  15   2       12.53       12.61      2.88 o 
  -3  15   2       34.73       25.10      2.66 o 
  -2  15   2      148.02      131.27      5.31 o 
  -1  15   2     1200.12     1153.77     15.96 o 
   0  15   2      803.54      718.17     12.12 o 
   1  15   2      387.85      376.12      9.95 o 
   2  15   2       52.71       45.79      4.58 o 
   3  15   2      169.38      166.15      7.33 o 
   4  15   2      191.52      200.01      8.20 o 
   5  15   2        5.34        2.05      3.23 o 
   6  15   2       67.27       79.57      6.08 o 
   7  15   2      151.31      166.57      8.33 o 
   8  15   2       28.89       34.28      5.22 o 
  -7  16   2      172.02      195.70     13.09 o 
  -6  16   2        8.60       16.59      4.23 o 
  -5  16   2       29.33       38.23      3.80 o 
  -4  16   2        4.08        5.02      2.72 o 
  -3  16   2       78.18       88.09      9.20 o 
  -2  16   2       51.31       53.12      5.78 o 
  -1  16   2        3.31        6.23      2.61 o 
   0  16   2       34.73       44.69      3.67 o 
   1  16   2       99.11      110.76      5.07 o 
   2  16   2       43.97       46.87      3.89 o 
   3  16   2      252.67      277.22      7.92 o 
   4  16   2      124.47      119.67      6.77 o 
   5  16   2      115.51       97.73      6.58 o 
   6  16   2        0.65        1.13      3.52 o 
   7  16   2      345.94      334.48     13.16 o 
  -6  17   2        0.16       -0.99      4.70 o 
  -5  17   2      231.16      222.49      7.46 o 
  -4  17   2      154.24      163.02      6.37 o 
  -3  17   2      125.01      131.21      5.79 o 
  -2  17   2        3.46        0.45      3.07 o 
  -1  17   2       39.71       44.55      5.59 o 
   0  17   2       59.62       46.28      3.94 o 
   1  17   2      131.26      131.80      5.74 o 
   2  17   2       12.51       20.02      3.35 o 
   3  17   2       92.85       80.22      5.15 o 
   4  17   2       36.82       44.06      4.15 o 
   5  17   2       55.60       47.75      5.46 o 
   6  17   2        7.72        6.19      4.11 o 
  -5  18   2       35.70       46.74      6.32 o 
  -4  18   2       65.26       87.31      7.37 o 
  -3  18   2       86.29       82.84      6.14 o 
  -2  18   2       82.67       89.54      6.44 o 
  -1  18   2      238.48      250.82      9.65 o 
   0  18   2      353.46      386.88      9.75 o 
   1  18   2       37.61       45.94      5.11 o 
   2  18   2       37.67       44.24      4.18 o 
   3  18   2        1.24       -0.05      2.78 o 
   4  18   2       13.17       18.99      3.57 o 
   5  18   2      252.03      286.88      8.87 o 
  -4  19   2      127.94      157.36     14.17 o 
  -3  19   2       18.42       17.07      4.39 o 
  -2  19   2      124.18      142.86      7.98 o 
  -1  19   2        2.90        2.96      6.46 o 
   0  19   2        5.75        7.04      6.07 o 
   1  19   2      111.08      114.20      7.32 o 
   2  19   2       52.12       63.87      6.41 o 
   3  19   2        9.23        7.97      4.64 o 
   4  19   2      114.45      141.98      6.80 o 
  -1  20   2       19.16       20.88      4.77 o 
   0  20   2        4.66        7.74      4.32 o 
   1  20   2        0.83       -1.50      3.78 o 
 -11   0   3      866.19      903.63     24.42 o 
  -9   0   3      613.81      605.05     18.71 o 
  -7   0   3      909.06     1012.54     13.52 o 
  -5   0   3        0.70        1.44      1.16 o 
  -3   0   3     1593.05     1376.52     15.03 o 
  -1   0   3   156514.30   147034.70   3348.43 o 
   1   0   3     3201.04     3322.24     39.72 o 
   3   0   3     1892.18     2066.73     38.27 o 
   5   0   3      662.36      271.86      8.30 o 
   7   0   3     5146.61     4965.84     62.08 o 
   9   0   3       82.60       74.10      8.32 o 
  11   0   3      289.81      264.35     13.42 o 
 -12   1   3       59.47       58.67      4.55 o 
 -11   1   3     1053.94     1083.34     15.45 o 
 -10   1   3        1.97       -1.92      2.62 o 
  -9   1   3        6.19        7.78      2.45 o 
  -8   1   3        0.00       -1.88      1.53 o 
  -7   1   3      727.70      672.95      8.13 o 
  -6   1   3     1076.99     1075.38     10.83 o 
  -5   1   3      654.60      658.76      7.23 o 
  -4   1   3      933.95      952.06      9.13 o 
  -3   1   3      167.60      176.24      2.79 o 
  -2   1   3       11.50       25.78      1.59 o 
  -1   1   3    34615.57    35662.33    267.25 o 
   0   1   3     3075.60     3248.84     22.71 o 
   1   1   3     1077.03     1119.75     12.11 o 
   2   1   3      660.94      664.98      7.99 o 
   3   1   3     6360.70     6656.27     55.79 o 
   4   1   3      311.56      315.32      4.64 o 
   5   1   3     1132.66     1139.95     11.93 o 
   6   1   3      594.97      592.94      7.72 o 
   7   1   3       65.31       59.22      3.86 o 
   8   1   3       25.91       22.21      2.39 o 
   9   1   3      480.47      444.85     13.08 o 
  10   1   3      159.38      137.00      8.78 o 
  11   1   3       24.10       23.23      6.35 o 
 -12   2   3        3.18        2.82      3.69 o 
 -11   2   3        0.07       -4.83      3.22 o 
 -10   2   3        2.58        0.28      5.13 o 
  -9   2   3        9.51        3.70      2.39 o 
  -8   2   3        6.51        3.30      1.65 o 
  -7   2   3      133.03      131.73      3.51 o 
  -6   2   3      480.14      467.43      6.48 o 
  -5   2   3      295.73      325.74      4.71 o 
  -4   2   3     1763.47     1821.01     16.86 o 
  -3   2   3        3.16       -0.92      0.84 o 
  -2   2   3     5669.60     6047.35     45.73 o 
  -1   2   3      435.82      487.93      4.83 o 
   0   2   3     9791.35    10223.24     76.71 o 
   1   2   3     2049.60     2203.27     22.44 o 
   2   2   3      757.86      770.35      9.03 o 
   3   2   3        1.45       -2.03      1.35 o 
   4   2   3      740.38      694.19      8.95 o 
   5   2   3       10.98        9.63      1.71 o 
   6   2   3      957.37      906.19     11.84 o 
   7   2   3        1.85       -2.15      1.52 o 
   8   2   3        1.02        3.14      2.09 o 
   9   2   3      380.87      367.89      7.95 o 
  10   2   3       59.28       78.40      5.32 o 
  11   2   3       62.88       76.08      5.75 o 
  12   2   3        1.18       -7.66      5.10 o 
 -12   3   3       65.37       74.32      5.61 o 
 -11   3   3       50.40       50.39      4.63 o 
 -10   3   3        0.81       -1.72      2.49 o 
  -9   3   3      114.42      108.73      3.79 o 
  -8   3   3        6.64        5.26      1.76 o 
  -7   3   3      179.55      156.51      3.83 o 
  -6   3   3       63.00       57.40      2.39 o 
  -5   3   3      433.45      493.33      6.16 o 
  -4   3   3       84.49      103.20      2.59 o 
  -3   3   3       83.20       79.25      2.09 o 
  -2   3   3     1939.34     1720.64     28.75 o 
  -1   3   3     1086.85     1013.86      8.08 o 
   0   3   3      120.67      120.93      2.02 o 
   1   3   3        8.11        8.88      1.05 o 
   2   3   3       26.50       50.72      2.23 o 
   3   3   3     4702.27     5259.92     51.42 o 
   4   3   3     2629.44     3094.48     31.52 o 
   5   3   3      970.76      983.79     14.79 o 
   6   3   3      303.62      299.70      5.66 o 
   7   3   3       16.12       18.31      3.42 o 
   8   3   3     1086.61     1084.48     14.88 o 
   9   3   3      159.44      136.77      6.63 o 
  10   3   3        1.55        8.74      3.50 o 
  11   3   3       27.68       21.39      4.14 o 
  12   3   3      176.28      184.06     13.09 o 
 -12   4   3       21.15       19.47      4.14 o 
 -11   4   3        2.93        1.06      3.24 o 
 -10   4   3       67.72       71.97      4.77 o 
  -9   4   3       13.14       13.59      2.24 o 
  -8   4   3       45.48       46.43      3.33 o 
  -7   4   3      409.82      448.55      6.84 o 
  -6   4   3     1481.25     1503.31     14.35 o 
  -5   4   3       18.17       19.03      1.74 o 
  -4   4   3        2.28       -1.56      1.04 o 
  -3   4   3      540.96      533.56      7.97 o 
  -2   4   3     1510.01     1582.35     13.32 o 
  -1   4   3      466.36      542.54      5.44 o 
   0   4   3      416.20      436.44      4.50 o 
   1   4   3      345.56      380.18      4.19 o 
   2   4   3      317.98      271.57      6.92 o 
   3   4   3      842.29      893.32     11.24 o 
   4   4   3      771.50      722.08      7.55 o 
   5   4   3      132.19      167.03      3.07 o 
   6   4   3      378.64      352.66      5.45 o 
   7   4   3      270.07      263.32      7.10 o 
   8   4   3       83.44       85.34     13.04 o 
   9   4   3       85.76       81.02      6.64 o 
  10   4   3       16.49       16.67      3.87 o 
  11   4   3       49.63       48.05      5.14 o 
  12   4   3      262.31      336.51     11.67 o 
 -12   5   3        9.74        9.79      3.91 o 
 -11   5   3        4.95        4.27      3.30 o 
 -10   5   3       42.34       42.88      4.08 o 
  -9   5   3      370.11      369.04      7.37 o 
  -8   5   3        0.23       -0.87      1.76 o 
  -7   5   3      761.86      729.22     15.61 o 
  -6   5   3       35.91       39.52      2.86 o 
  -5   5   3     1332.59     1277.26     16.25 o 
  -4   5   3      749.12      742.05      8.95 o 
  -3   5   3      110.56       93.80      2.49 o 
  -2   5   3       11.83       19.56      1.09 o 
  -1   5   3        0.45        1.37      0.93 o 
   0   5   3       13.53       14.62      1.72 o 
   1   5   3     1289.31     1205.87     13.17 o 
   2   5   3      182.41      192.62      5.19 o 
   3   5   3     1642.75     1591.02     22.33 o 
   4   5   3       15.48       43.01      1.79 o 
   5   5   3      420.79      417.50      6.51 o 
   6   5   3      114.79      100.33      3.57 o 
   7   5   3      931.93      900.22     23.34 o 
   8   5   3     1230.43     1126.13     21.52 o 
   9   5   3       90.84       84.22      5.51 o 
  10   5   3      236.33      230.81      8.90 o 
  11   5   3       18.73       21.29      4.42 o 
  12   5   3        4.71        6.81      4.50 o 
 -12   6   3       10.95       12.45      7.04 o 
 -11   6   3       32.94       36.29      4.22 o 
 -10   6   3      129.45      135.08      6.21 o 
  -9   6   3     1426.66     1441.95     20.11 o 
  -8   6   3        1.43        2.80      1.71 o 
  -7   6   3      249.39      252.28      6.15 o 
  -6   6   3      125.90      118.43      3.80 o 
  -5   6   3      141.68      136.83      3.76 o 
  -4   6   3        5.10        0.80      1.27 o 
  -3   6   3     1667.01     1688.50     13.37 o 
  -2   6   3      678.30      685.54      7.81 o 
  -1   6   3     5268.58     5290.24     52.46 o 
   0   6   3     1388.23     1397.87     19.18 o 
   1   6   3     2512.58     2473.50     31.84 o 
   2   6   3      900.01     1101.73     16.53 o 
   3   6   3      637.32      680.59     11.95 o 
   4   6   3       32.83       35.69      2.99 o 
   5   6   3       63.59       74.11      6.94 o 
   6   6   3      129.71      130.75      5.73 o 
   7   6   3      883.33      797.69     15.54 o 
   8   6   3       54.49       44.92      4.46 o 
   9   6   3      211.05      204.76     11.43 o 
  10   6   3       91.73       82.02      5.99 o 
  11   6   3      336.29      375.82     11.95 o 
  12   6   3      326.72      373.17     20.53 o 
 -12   7   3      126.48      140.69     12.41 o 
 -11   7   3       50.20       47.14      5.82 o 
 -10   7   3        0.54       -4.21      2.80 o 
  -9   7   3      298.47      304.60      6.88 o 
  -8   7   3       51.06       49.81      5.25 o 
  -7   7   3      147.59      138.97      4.89 o 
  -6   7   3       86.10       89.04      3.83 o 
  -5   7   3      222.66      234.97      5.54 o 
  -4   7   3      312.36      363.81      5.65 o 
  -3   7   3        6.10        2.32      1.71 o 
  -2   7   3       25.95       21.62      1.53 o 
  -1   7   3        4.22        6.23      1.45 o 
   0   7   3      225.05      205.44      5.31 o 
   1   7   3      782.80      899.91     19.85 o 
   2   7   3     1080.79     1203.15     18.00 o 
   3   7   3     1927.57     1904.99     26.60 o 
   4   7   3        3.01       -1.56      1.62 o 
   5   7   3       27.50       41.47      3.53 o 
   6   7   3     1016.53     1055.96     18.38 o 
   7   7   3      406.42      385.25     10.25 o 
   8   7   3        4.10        1.40      3.07 o 
   9   7   3       21.81       15.60      4.97 o 
  10   7   3        1.58       -1.15      5.43 o 
  11   7   3       22.94       20.62      4.83 o 
 -11   8   3      109.96      111.35     11.15 o 
 -10   8   3        0.60       -2.86      2.89 o 
  -9   8   3       36.28       36.20      3.62 o 
  -8   8   3     1121.21     1089.21     15.76 o 
  -7   8   3       10.09        3.28      2.22 o 
  -6   8   3       72.77       69.82      3.17 o 
  -5   8   3      243.36      223.10      4.63 o 
  -4   8   3     1503.83     1495.23     15.42 o 
  -3   8   3      287.14      307.67      4.96 o 
  -2   8   3      847.15      820.79      9.44 o 
  -1   8   3      845.11      850.02      9.72 o 
   0   8   3      685.73      713.62     11.91 o 
   1   8   3       20.33       22.63      2.38 o 
   2   8   3       17.34        2.72      1.83 o 
   3   8   3       64.94       68.35      8.63 o 
   4   8   3      500.93      461.46     10.07 o 
   5   8   3      105.74      107.94      5.33 o 
   6   8   3     1606.27     1524.68     24.37 o 
   7   8   3       49.11       59.67      4.92 o 
   8   8   3      236.75      186.59      8.02 o 
   9   8   3        7.91       10.82      3.55 o 
  10   8   3       41.86       43.18      5.33 o 
  11   8   3        2.83        2.82      4.10 o 
 -11   9   3        1.32       -0.77      6.68 o 
 -10   9   3       17.64       13.51      4.21 o 
  -9   9   3       60.06       58.78      4.08 o 
  -8   9   3      109.90      116.31      5.17 o 
  -7   9   3        2.07       -0.86      2.94 o 
  -6   9   3      264.91      272.93      6.68 o 
  -5   9   3      135.09      144.54      3.85 o 
  -4   9   3      645.63      616.76     10.65 o 
  -3   9   3       46.78       45.37      2.18 o 
  -2   9   3       72.02      101.29      4.46 o 
  -1   9   3      318.87      294.50      5.09 o 
   0   9   3     1445.99     1340.35     19.67 o 
   1   9   3       51.33       60.42      4.10 o 
   2   9   3        9.98        9.24      1.88 o 
   3   9   3       26.25       25.51      2.88 o 
   4   9   3      437.25      442.30     10.18 o 
   5   9   3        4.38        5.86      2.52 o 
   6   9   3       60.53       50.19      5.73 o 
   7   9   3       36.92       40.98      4.39 o 
   8   9   3        1.99        6.77      3.36 o 
   9   9   3       14.44       14.22      3.81 o 
  10   9   3      198.44      218.58     10.88 o 
  11   9   3        7.75        2.23      4.11 o 
 -11  10   3        1.70        3.62      6.59 o 
 -10  10   3       20.89       21.91      6.01 o 
  -9  10   3        4.08       -4.35      4.36 o 
  -8  10   3       95.25       91.46     10.79 o 
  -7  10   3       96.14      100.54      5.59 o 
  -6  10   3     1888.66     1827.27     22.53 o 
  -5  10   3      249.85      218.78      5.87 o 
  -4  10   3        0.89        0.48      1.43 o 
  -3  10   3       36.69       30.84      2.06 o 
  -2  10   3       33.12       35.57      2.15 o 
  -1  10   3      229.15      224.01      4.54 o 
   0  10   3       94.37       93.41      4.45 o 
   1  10   3      106.23      100.97      4.67 o 
   2  10   3      880.01      846.17     11.64 o 
   3  10   3       29.26       33.59      3.47 o 
   4  10   3      794.64      783.59     14.92 o 
   5  10   3      107.69       96.86      5.58 o 
   6  10   3        0.24       -3.57      2.71 o 
   7  10   3      135.17      121.97      7.32 o 
   8  10   3      179.29      194.00      9.39 o 
   9  10   3      283.34      294.01     11.34 o 
  10  10   3        0.23       -2.37      3.65 o 
  11  10   3       68.80       73.12      6.92 o 
 -10  11   3       20.44       26.88      6.30 o 
  -9  11   3        6.28        9.29      4.78 o 
  -8  11   3      115.39       94.11      8.42 o 
  -7  11   3      275.59      280.99     12.93 o 
  -6  11   3      184.92      177.33     30.83 o 
  -5  11   3      224.73      223.26      5.95 o 
  -4  11   3       24.12       21.75      2.09 o 
  -3  11   3      172.15      153.81      3.99 o 
  -2  11   3      349.45      316.06      7.17 o 
  -1  11   3      378.88      370.74      6.25 o 
   0  11   3      399.61      377.24      8.80 o 
   1  11   3     1558.40     1447.47     24.65 o 
   2  11   3      320.84      326.31     18.16 o 
   3  11   3        0.05        3.83      2.52 o 
   4  11   3      857.56      845.11     18.39 o 
   5  11   3     1075.78     1003.59     18.53 o 
   6  11   3      101.75       89.09      5.78 o 
   7  11   3      134.20      138.48      7.16 o 
   8  11   3      260.28      253.93      9.50 o 
   9  11   3        1.62        0.86      3.49 o 
  10  11   3      102.03      126.93      7.88 o 
 -10  12   3      137.79      138.71     11.21 o 
  -9  12   3        0.32        0.17      4.74 o 
  -8  12   3       50.24       47.02      6.98 o 
  -7  12   3        0.58       10.40      4.65 o 
  -6  12   3     1051.97     1070.43     27.93 o 
  -5  12   3      620.73      566.83     28.71 o 
  -4  12   3      340.91      290.88      6.87 o 
  -3  12   3        0.20        0.50      1.65 o 
  -2  12   3      148.24      156.43      4.32 o 
  -1  12   3      212.93      178.92      5.63 o 
   0  12   3      124.80      117.29      4.49 o 
   1  12   3      110.50      124.94      7.70 o 
   2  12   3      258.10      232.03      7.60 o 
   3  12   3       86.02       73.22      4.85 o 
   4  12   3       40.93       41.57      5.94 o 
   5  12   3       33.73       20.78      3.67 o 
   6  12   3        4.90        9.00      3.24 o 
   7  12   3      209.60      211.96      8.71 o 
   8  12   3        0.64       -1.20      3.96 o 
   9  12   3       15.49       24.29      4.74 o 
  10  12   3       80.00       75.91      7.02 o 
  -9  13   3        8.54       11.68      5.80 o 
  -8  13   3        5.81        1.42      4.67 o 
  -7  13   3       10.34        8.30      4.78 o 
  -6  13   3       43.01       36.63      4.29 o 
  -5  13   3        3.42        1.88      1.61 o 
  -4  13   3        0.34       -3.02      2.01 o 
  -3  13   3      614.61      594.71      8.78 o 
  -2  13   3       95.09       84.63      3.59 o 
  -1  13   3       61.69       63.75      3.18 o 
   0  13   3      973.81      939.66     13.80 o 
   1  13   3      318.40      317.06      8.78 o 
   2  13   3      310.06      267.20      8.41 o 
   3  13   3      654.25      609.67     26.09 o 
   4  13   3      275.91      278.38      9.06 o 
   5  13   3        9.75       15.41      3.45 o 
   6  13   3        0.79       -2.76      2.86 o 
   7  13   3      251.31      238.95      9.51 o 
   8  13   3       33.55       17.88      4.19 o 
   9  13   3        7.67       10.51      4.52 o 
  -9  14   3       44.63       66.79      8.60 o 
  -8  14   3       62.98       68.01      8.18 o 
  -7  14   3        0.62       -0.94      4.85 o 
  -6  14   3      178.86      182.95     11.57 o 
  -5  14   3      119.26      103.14      7.57 o 
  -4  14   3      360.70      326.84     14.01 o 
  -3  14   3       31.22       32.88      4.25 o 
  -2  14   3      568.08      587.34      9.05 o 
  -1  14   3       96.58       86.54      3.84 o 
   0  14   3       45.20       35.72      3.21 o 
   1  14   3       35.66       28.99      3.06 o 
   2  14   3       17.09        4.31      2.95 o 
   3  14   3       17.52       17.73      4.20 o 
   4  14   3      382.54      345.68     14.39 o 
   5  14   3       54.07       52.14      4.87 o 
   6  14   3        0.13       -1.72      3.04 o 
   7  14   3      566.43      640.03     29.69 o 
   8  14   3       66.91       67.93      9.02 o 
   9  14   3       18.29        8.71      4.68 o 
  -8  15   3       10.05       22.21      6.97 o 
  -7  15   3      310.72      298.24     14.89 o 
  -6  15   3       23.98       15.73      5.50 o 
  -5  15   3        0.52       -1.89      2.84 o 
  -4  15   3      163.61      168.59      7.31 o 
  -3  15   3       23.67       19.48      3.02 o 
  -2  15   3      220.00      218.65      6.65 o 
  -1  15   3        0.29       -0.21      2.03 o 
   0  15   3      633.71      603.92      9.65 o 
   1  15   3       38.71       31.16      5.02 o 
   2  15   3      114.75      125.53     10.04 o 
   3  15   3      212.11      217.74      8.39 o 
   4  15   3       64.69       43.45      4.57 o 
   5  15   3        3.64        4.52      3.40 o 
   6  15   3       65.80       82.59      6.10 o 
   7  15   3        0.66        1.15      3.47 o 
   8  15   3       89.86       97.50      7.50 o 
  -7  16   3       73.24       85.26      9.19 o 
  -6  16   3      108.18      136.83     10.87 o 
  -5  16   3       66.20       49.74      7.38 o 
  -4  16   3      226.06      246.37      8.98 o 
  -3  16   3       84.15       93.46      4.84 o 
  -2  16   3       30.66       31.15      3.48 o 
  -1  16   3       11.96        5.13      3.88 o 
   0  16   3        0.17        0.46      2.05 o 
   1  16   3        2.83        4.51      3.25 o 
   2  16   3      234.66      223.08      8.00 o 
   3  16   3      151.16      149.17      8.06 o 
   4  16   3      364.22      361.34     11.27 o 
   5  16   3        0.25        1.02      3.21 o 
   6  16   3      293.01      292.84     10.71 o 
   7  16   3        5.00        7.52      4.23 o 
  -6  17   3        2.64        6.85      5.85 o 
  -5  17   3       12.16       15.62      5.77 o 
  -4  17   3      150.58      151.82     13.21 o 
  -3  17   3       51.01       42.33      8.43 o 
  -2  17   3       23.00       19.57      3.28 o 
  -1  17   3       41.30       42.04      4.01 o 
   0  17   3      426.04      428.80      8.47 o 
   1  17   3       29.82       29.09      3.53 o 
   2  17   3       63.81       65.82      4.74 o 
   3  17   3        2.86        2.87      2.76 o 
   4  17   3       18.59       24.68      4.47 o 
   5  17   3      409.39      436.03     19.63 o 
   6  17   3       29.86       31.74      6.99 o 
  -5  18   3       17.55       10.69      6.23 o 
  -4  18   3       14.09       14.69      4.20 o 
  -3  18   3       25.12       23.06      4.38 o 
  -2  18   3      184.00      192.34      8.60 o 
  -1  18   3       11.76       10.28      3.16 o 
   0  18   3       77.06       87.46      5.17 o 
   1  18   3       28.67       28.83      4.88 o 
   2  18   3       17.66       23.01      3.54 o 
   3  18   3       12.56       17.52      3.36 o 
   4  18   3       14.17       20.01      3.59 o 
   5  18   3       18.69       20.09      4.71 o 
  -3  19   3       25.23       31.64      7.75 o 
  -2  19   3       25.56       27.80      6.31 o 
  -1  19   3        6.28        4.40      3.69 o 
   0  19   3       16.70       13.82      3.42 o 
   1  19   3        8.43        9.67      3.33 o 
   2  19   3       38.76       32.76      4.04 o 
   3  19   3        5.78        8.84      3.29 o 
 -12   0   4       71.48       81.68      7.04 o 
 -10   0   4      513.46      481.34     13.17 o 
  -8   0   4      124.19      123.68      9.88 o 
  -6   0   4      298.34      297.42      5.58 o 
  -4   0   4     1688.65     1641.65     18.13 o 
  -2   0   4      537.34      506.02      9.20 o 
   0   0   4      276.90      367.60      6.56 o 
   2   0   4      714.48      691.94     10.65 o 
   4   0   4      535.58      590.35     15.06 o 
   6   0   4     1221.79     1087.14     84.47 o 
   8   0   4      309.00      243.12     17.82 o 
 -12   1   4      133.87      143.21      6.81 o 
 -11   1   4      134.99      149.70      6.04 o 
 -10   1   4       51.79       54.23      3.79 o 
  -9   1   4        3.46        1.44      2.47 o 
  -8   1   4      376.80      370.86      7.32 o 
  -7   1   4      313.99      316.58      5.27 o 
  -6   1   4        1.10        5.25      1.32 o 
  -5   1   4        7.02        5.35      1.47 o 
  -4   1   4       15.87       23.66      2.19 o 
  -3   1   4      161.24      128.57      2.52 o 
  -2   1   4     2558.09     2892.21     26.02 o 
  -1   1   4     1122.67     1269.59     12.42 o 
   0   1   4      381.55      536.75      4.91 o 
   1   1   4      210.34      210.03      2.90 o 
   2   1   4     1139.59     1074.57     15.35 o 
   3   1   4     1032.46     1098.58     12.79 o 
   4   1   4      119.26      176.46      4.91 o 
   5   1   4      598.47      603.10      7.68 o 
   6   1   4       62.60       66.76      2.78 o 
   7   1   4       82.36       76.68      3.22 o 
   8   1   4     1913.75     1819.69     49.57 o 
   9   1   4       44.15       16.71      8.73 o 
  10   1   4        8.30        2.07      2.45 o 
  11   1   4       65.13       84.17      8.84 o 
 -12   2   4       13.26        6.60      3.38 o 
 -11   2   4       20.02       19.15      3.60 o 
 -10   2   4      360.37      359.71      8.07 o 
  -9   2   4      302.01      300.71      7.71 o 
  -8   2   4       33.22       29.62      2.80 o 
  -7   2   4      296.19      285.49      5.55 o 
  -6   2   4       99.94       86.36      2.79 o 
  -5   2   4        0.95        4.70      2.35 o 
  -4   2   4       33.19       32.81      2.95 o 
  -3   2   4       87.89       81.30      2.22 o 
  -2   2   4     7630.51     7857.08     66.42 o 
  -1   2   4       21.07       12.78      1.14 o 
   0   2   4      953.64     1016.94      8.93 o 
   1   2   4      537.92      464.95      6.20 o 
   2   2   4       61.60       58.30      3.33 o 
   3   2   4      199.82      235.55      4.44 o 
   4   2   4     2643.98     2774.33     28.87 o 
   5   2   4      671.86      617.78     12.31 o 
   6   2   4      997.42     1055.86     13.49 o 
   7   2   4      216.72      220.60      5.41 o 
   8   2   4      120.33      108.78      6.34 o 
   9   2   4      305.00      290.88     17.46 o 
  10   2   4      180.07      181.05     13.84 o 
  11   2   4        1.22        0.71      5.24 o 
  12   2   4        0.16       -4.25      5.24 o 
 -12   3   4        1.73       -4.19      3.39 o 
 -11   3   4       53.60       62.75      4.30 o 
 -10   3   4       12.88       13.04      3.00 o 
  -9   3   4       26.63       35.33      3.62 o 
  -8   3   4      460.91      451.13      6.91 o 
  -7   3   4       34.38       31.65      2.22 o 
  -6   3   4      773.75      811.04      9.13 o 
  -5   3   4       93.61       99.34      2.81 o 
  -4   3   4      585.10      612.95      6.91 o 
  -3   3   4     1786.68     1771.20     17.06 o 
  -2   3   4        0.26        0.22      0.79 o 
  -1   3   4        0.56        0.93      0.69 o 
   0   3   4      202.50      219.80      5.19 o 
   1   3   4      458.71      447.79      5.06 o 
   2   3   4     2596.06     2713.33     23.92 o 
   3   3   4      769.97      883.81     10.76 o 
   4   3   4      255.99      282.56      5.10 o 
   5   3   4      292.92      379.18      6.31 o 
   6   3   4      106.00       97.55      3.72 o 
   7   3   4       10.92        5.32      1.88 o 
   8   3   4      342.19      323.32      9.40 o 
   9   3   4      277.79      254.75      9.80 o 
  10   3   4        8.98        3.91      3.30 o 
  11   3   4       19.46       21.53      5.11 o 
  12   3   4        0.08       -1.69      5.50 o 
 -12   4   4        8.28       11.29      5.16 o 
 -11   4   4        1.13       -1.54      3.56 o 
 -10   4   4       85.34       86.80      4.52 o 
  -9   4   4       42.33       36.79      3.31 o 
  -8   4   4        4.79        5.72      1.89 o 
  -7   4   4     1129.48     1134.32     12.13 o 
  -6   4   4       40.76       47.07      2.29 o 
  -5   4   4      174.13      152.90      3.52 o 
  -4   4   4      735.90      735.83      6.92 o 
  -3   4   4        1.62        2.45      1.83 o 
  -2   4   4     1847.10     1784.66     15.03 o 
  -1   4   4     1320.45     1301.29     11.30 o 
   0   4   4       78.46       77.04      1.83 o 
   1   4   4       70.34       53.43      1.57 o 
   2   4   4        0.03        8.85      1.36 o 
   3   4   4     3391.33     3509.49     57.20 o 
   4   4   4        0.65       12.96      1.37 o 
   5   4   4     1029.81      991.75     12.32 o 
   6   4   4      682.17      714.80     10.02 o 
   7   4   4      149.69      136.23      6.19 o 
   8   4   4       86.97       81.30      5.41 o 
   9   4   4       33.75       26.15      4.07 o 
  10   4   4       52.05       49.95      4.91 o 
  11   4   4       51.04       56.91      5.59 o 
  12   4   4      109.72      117.43     10.87 o 
 -12   5   4        0.82       -0.94      3.59 o 
 -11   5   4       53.96       60.99      5.03 o 
 -10   5   4       17.75       19.01      5.86 o 
  -9   5   4        8.23       13.72      2.85 o 
  -8   5   4       33.51       45.76      2.71 o 
  -7   5   4      371.23      359.72      6.01 o 
  -6   5   4     1032.60     1025.21     11.05 o 
  -5   5   4       10.14        5.63      1.48 o 
  -4   5   4      651.34      654.67      6.50 o 
  -3   5   4     1221.48     1161.45     10.83 o 
  -2   5   4      229.57      245.35      3.08 o 
  -1   5   4      877.20      914.33      8.58 o 
   0   5   4      352.38      368.41      4.33 o 
   1   5   4      170.68      175.95      3.12 o 
   2   5   4      240.12      216.58      5.78 o 
   3   5   4     2893.65     3324.31     36.71 o 
   4   5   4      576.42      546.99      7.58 o 
   5   5   4       87.32       85.73      2.13 o 
   6   5   4      156.99      157.71      7.47 o 
   7   5   4       21.82       21.87      4.75 o 
   8   5   4      727.93      638.39     14.01 o 
   9   5   4       57.57       73.09      7.20 o 
  10   5   4        9.31       14.33      4.00 o 
  11   5   4       78.55       92.32      6.66 o 
  12   5   4       22.05       24.52      5.40 o 
 -12   6   4       15.54       14.09      5.75 o 
 -11   6   4      299.46      305.66      9.20 o 
 -10   6   4       60.20       55.20      4.59 o 
  -9   6   4      182.66      211.17      7.15 o 
  -8   6   4      871.16      856.70     10.66 o 
  -7   6   4      386.16      350.49      6.00 o 
  -6   6   4       28.21       25.12      2.46 o 
  -5   6   4       11.10       14.88      2.69 o 
  -4   6   4        0.08        2.63      1.00 o 
  -3   6   4      849.01      888.04      7.53 o 
  -2   6   4     1562.01     1619.42     12.90 o 
  -1   6   4     1005.07     1015.11      9.49 o 
   0   6   4     1518.31     1428.61     12.38 o 
   1   6   4      238.50      230.83      5.59 o 
   2   6   4        8.65       15.52      2.19 o 
   3   6   4     1578.99     1759.64     25.35 o 
   4   6   4      109.50       93.80      4.49 o 
   5   6   4      454.85      433.38      9.96 o 
   6   6   4       21.96       27.02      4.68 o 
   7   6   4      501.55      434.88     11.01 o 
   8   6   4      282.78      288.72     17.12 o 
   9   6   4      130.14      128.39      6.92 o 
  10   6   4      208.84      217.37      9.05 o 
  11   6   4        0.00       -2.97      3.83 o 
 -11   7   4      131.36      117.07      6.35 o 
 -10   7   4       96.79       87.00      7.27 o 
  -9   7   4       38.89       35.12      3.91 o 
  -8   7   4      362.66      361.76      7.24 o 
  -7   7   4       44.01       46.68      3.67 o 
  -6   7   4        0.23       -0.88      1.57 o 
  -5   7   4      748.38      786.98     10.20 o 
  -4   7   4      454.78      438.02      5.24 o 
  -3   7   4        3.05        2.79      1.30 o 
  -2   7   4      526.21      577.71      7.31 o 
  -1   7   4       10.74        5.81      2.00 o 
   0   7   4     1378.30     1338.09     13.42 o 
   1   7   4     2229.16     2486.07     25.79 o 
   2   7   4      415.77      336.38      7.75 o 
   3   7   4        5.75       10.98      1.10 o 
   4   7   4      568.11      505.65     10.68 o 
   5   7   4       16.92        8.13      2.65 o 
   6   7   4      191.85      169.19      8.16 o 
   7   7   4      291.28      239.37      8.29 o 
   8   7   4       26.30       21.95      3.87 o 
   9   7   4      133.89      124.63      6.98 o 
  10   7   4       61.93       69.04      5.98 o 
  11   7   4        0.03       -5.09      3.78 o 
 -11   8   4        4.08        6.94      6.27 o 
 -10   8   4       43.34       42.62      4.31 o 
  -9   8   4      122.61      122.08      5.83 o 
  -8   8   4      154.72      142.72      4.90 o 
  -7   8   4      127.10      132.19      6.40 o 
  -6   8   4        9.98        1.89      1.77 o 
  -5   8   4      115.12      100.62      2.93 o 
  -4   8   4       36.72       37.67      2.68 o 
  -3   8   4      828.24      842.35      9.83 o 
  -2   8   4     1315.90     1299.42     13.66 o 
  -1   8   4     2699.05     2880.27     30.79 o 
   0   8   4       45.58       53.16      2.98 o 
   1   8   4      644.41      674.46      8.86 o 
   2   8   4      538.79      543.70     10.65 o 
   3   8   4       66.48       68.87      5.01 o 
   4   8   4        4.23        2.65      2.18 o 
   5   8   4       51.89       44.53      3.88 o 
   6   8   4     1410.75     1312.40     26.52 o 
   7   8   4       69.76       55.62      5.76 o 
   8   8   4      116.75      104.06      6.25 o 
   9   8   4       18.54       19.73      4.14 o 
  10   8   4       21.45       21.80      5.69 o 
  11   8   4        5.35       11.32      4.42 o 
 -11   9   4        0.59       -3.18      6.56 o 
 -10   9   4       22.37       22.91      6.28 o 
  -9   9   4       34.52       40.93      3.50 o 
  -8   9   4      228.09      231.89      6.83 o 
  -7   9   4      229.08      233.64      6.75 o 
  -6   9   4       81.89       90.69      5.16 o 
  -5   9   4      203.37      186.51      3.90 o 
  -4   9   4       41.32       34.68      3.57 o 
  -3   9   4       39.55       40.12      2.83 o 
  -2   9   4      686.43      651.19      8.44 o 
  -1   9   4       64.65       49.78      2.71 o 
   0   9   4       18.34       24.57      3.13 o 
   1   9   4      428.75      365.67      8.37 o 
   2   9   4       62.52       69.12      4.04 o 
   3   9   4      237.36      226.20     13.51 o 
   4   9   4      321.81      324.16      8.74 o 
   5   9   4     1015.01     1045.82     19.23 o 
   6   9   4      460.90      435.80     14.36 o 
   7   9   4        0.69        0.74      3.07 o 
   8   9   4       32.39       29.93      4.40 o 
   9   9   4      378.66      383.59     11.97 o 
  10   9   4       42.45       52.85      5.74 o 
  11   9   4       12.70        7.66      4.62 o 
 -10  10   4       20.64       29.48      7.90 o 
  -9  10   4       16.44       17.42      3.00 o 
  -8  10   4        4.78        2.02      2.93 o 
  -7  10   4      898.54      904.84     14.17 o 
  -6  10   4      260.71      261.24      8.56 o 
  -5  10   4      226.74      229.50      5.19 o 
  -4  10   4       74.19       73.78      3.00 o 
  -3  10   4      362.01      383.50      6.26 o 
  -2  10   4      199.59      211.04      4.54 o 
  -1  10   4        0.77       -0.10      1.36 o 
   0  10   4      131.10      111.55      4.00 o 
   1  10   4      973.36      979.69     25.97 o 
   2  10   4       17.25       18.52      2.82 o 
   3  10   4     3039.73     2975.78     40.50 o 
   4  10   4       29.65       12.48      3.04 o 
   5  10   4      926.24      832.56     25.60 o 
   6  10   4        1.35       -2.76      2.69 o 
   7  10   4      167.05      150.77      7.31 o 
   8  10   4        6.94        8.77      3.68 o 
   9  10   4        4.87        5.24      3.77 o 
  10  10   4       11.92       18.79      8.54 o 
 -10  11   4       49.10       48.66      9.39 o 
  -9  11   4        5.21        5.75      4.85 o 
  -8  11   4      118.13      128.02      5.86 o 
  -7  11   4      452.79      431.48      9.75 o 
  -6  11   4       26.04       23.83      3.86 o 
  -5  11   4      675.46      680.98     14.33 o 
  -4  11   4      181.79      176.81      4.46 o 
  -3  11   4      640.65      604.42      8.54 o 
  -2  11   4       63.52       61.59      2.85 o 
  -1  11   4      154.20      157.65      4.24 o 
   0  11   4      693.64      702.46     11.05 o 
   1  11   4      143.80      130.16      5.63 o 
   2  11   4       13.40       19.30      3.25 o 
   3  11   4     3306.59     3083.98     42.21 o 
   4  11   4     1299.31     1257.88     26.68 o 
   5  11   4      164.66      151.71      6.92 o 
   6  11   4      503.01      471.05     12.18 o 
   7  11   4      498.09      476.36     12.79 o 
   8  11   4       64.81       46.75      5.15 o 
   9  11   4      116.53      116.29      7.53 o 
  10  11   4        2.80        2.60      4.42 o 
  -9  12   4       20.21       19.49      5.80 o 
  -8  12   4       19.55       23.91      5.89 o 
  -7  12   4     1055.59     1069.56     22.70 o 
  -6  12   4        5.02        9.55      3.53 o 
  -5  12   4      121.56      114.29      6.38 o 
  -4  12   4      133.87      139.87      4.25 o 
  -3  12   4        2.19        2.98      1.78 o 
  -2  12   4      160.10      155.30      4.39 o 
  -1  12   4      114.46      117.78      3.93 o 
   0  12   4     1545.07     1474.63     19.03 o 
   1  12   4     1372.42     1324.02     21.34 o 
   2  12   4      928.19      913.09     35.28 o 
   3  12   4     1304.34     1237.32     24.19 o 
   4  12   4       10.64       21.33      7.23 o 
   5  12   4        1.71       -2.53      2.81 o 
   6  12   4       69.63       68.76      5.38 o 
   7  12   4       10.87       10.45      4.71 o 
   8  12   4      175.16      182.25      8.80 o 
   9  12   4        0.75       -0.07      3.81 o 
  -9  13   4       15.26       18.88      6.20 o 
  -8  13   4      313.54      310.66     14.95 o 
  -7  13   4       36.96       36.03      6.67 o 
  -6  13   4       35.43       37.55      4.44 o 
  -5  13   4      109.60      116.67      6.62 o 
  -4  13   4      589.10      586.43     10.62 o 
  -3  13   4       20.16       23.54      2.48 o 
  -2  13   4        2.01        5.48      2.04 o 
  -1  13   4       48.68       57.73      3.14 o 
   0  13   4      408.93      413.68      7.46 o 
   1  13   4      164.64      145.58      6.47 o 
   2  13   4       20.76       15.66      3.28 o 
   3  13   4      117.95      117.40      9.15 o 
   4  13   4      774.65      709.20     15.31 o 
   5  13   4       80.74       63.79      5.29 o 
   6  13   4      251.65      247.64      9.30 o 
   7  13   4       94.55      113.06      7.77 o 
   8  13   4        1.91       -2.09      4.12 o 
   9  13   4       13.58       15.03      4.51 o 
  -8  14   4        1.29       -1.88      4.65 o 
  -7  14   4        0.05       -5.19      4.06 o 
  -6  14   4       26.33       29.97      5.91 o 
  -5  14   4       61.54       64.94      5.25 o 
  -4  14   4      104.33      111.25      5.00 o 
  -3  14   4      388.19      380.83      8.55 o 
  -2  14   4     1347.33     1266.99     15.25 o 
  -1  14   4      907.99      852.78     11.69 o 
   0  14   4       63.25       71.12      3.55 o 
   1  14   4      285.03      273.12      9.15 o 
   2  14   4        4.27        4.40      2.88 o 
   3  14   4       81.21      104.78      6.00 o 
   4  14   4       45.83       39.56      4.40 o 
   5  14   4       19.61       22.92      4.01 o 
   6  14   4       76.10       75.10      6.04 o 
   7  14   4      196.13      239.45      9.77 o 
   8  14   4        1.67        2.56      3.90 o 
  -8  15   4        1.87       -0.53      5.21 o 
  -7  15   4        9.26       11.00      5.70 o 
  -6  15   4       35.48       23.55      6.37 o 
  -5  15   4       15.26       22.54      4.29 o 
  -4  15   4       25.13       27.70      3.42 o 
  -3  15   4      966.41      928.42     14.91 o 
  -2  15   4        4.37        1.26      2.12 o 
  -1  15   4      108.17      102.06      4.26 o 
   0  15   4      174.51      172.85      5.24 o 
   1  15   4       87.90       78.95      4.36 o 
   2  15   4      150.92      156.56      7.06 o 
   3  15   4       87.06       82.06      5.66 o 
   4  15   4        6.14        4.42      3.39 o 
   5  15   4      133.97      142.47      7.49 o 
   6  15   4       29.68       30.48      4.93 o 
   7  15   4      122.19      125.69      7.83 o 
   8  15   4      269.19      298.76     11.54 o 
  -7  16   4       11.51       18.25      6.26 o 
  -6  16   4       30.82       30.63      7.04 o 
  -5  16   4       60.19       63.23      8.35 o 
  -4  16   4        0.43       -3.93      3.10 o 
  -3  16   4       91.54      107.99      5.33 o 
  -2  16   4      271.65      249.10      7.48 o 
  -1  16   4      364.90      361.90      7.57 o 
   0  16   4       10.59        7.23      2.38 o 
   1  16   4      117.65      118.07      5.41 o 
   2  16   4       73.63       80.56      5.73 o 
   3  16   4      216.37      207.14      8.63 o 
   4  16   4       32.42       27.63      5.45 o 
   5  16   4       51.03       50.10      5.88 o 
   6  16   4        2.59        2.35      3.81 o 
   7  16   4      168.15      222.23     21.42 o 
  -6  17   4       47.84       55.34      8.15 o 
  -5  17   4       58.56       43.28      7.74 o 
  -4  17   4       28.28       30.02      7.01 o 
  -3  17   4       28.38       30.30      3.72 o 
  -2  17   4        0.94        0.68      2.70 o 
  -1  17   4        6.63       10.99      3.14 o 
   0  17   4        4.10        4.58      2.38 o 
   1  17   4      188.62      184.37      5.86 o 
   2  17   4        0.10        0.34      2.61 o 
   3  17   4        3.89        0.02      5.73 o 
   4  17   4       30.73       51.47      6.06 o 
   5  17   4       28.74       39.03      5.44 o 
   6  17   4       68.80       81.72      6.91 o 
  -4  18   4       36.34       42.61      7.57 o 
  -3  18   4       10.30        6.21      8.87 o 
  -2  18   4       86.74      101.36      6.44 o 
  -1  18   4        4.74        4.25      3.01 o 
   0  18   4      105.01      121.63      6.10 o 
   1  18   4      102.68      105.86      4.85 o 
   2  18   4       91.72      107.27      5.65 o 
   3  18   4       26.69       29.61      3.87 o 
   4  18   4        4.12        3.30      4.85 o 
  -2  19   4       28.28       29.98      4.96 o 
  -1  19   4      176.94      206.70      7.69 o 
   0  19   4        0.03       -0.31      3.05 o 
   1  19   4       12.37       18.24      3.68 o 
   2  19   4       34.74       47.31      4.41 o 
 -11   0   5      343.79      370.07     12.44 o 
  -9   0   5      345.12      327.79     10.44 o 
  -7   0   5       28.32       29.33      5.68 o 
  -5   0   5     2256.68     2259.82     39.11 o 
  -3   0   5    23075.79    23730.01    277.13 o 
  -1   0   5     1622.40     1706.49     23.21 o 
   1   0   5      196.54      200.65      4.96 o 
   3   0   5       86.74       69.42      3.56 o 
   5   0   5     1140.06     1139.31     25.95 o 
   7   0   5      625.37      630.36     23.97 o 
   9   0   5      298.83      319.69      9.46 o 
 -12   1   5       10.70        7.09      3.50 o 
 -11   1   5        2.51        3.01      3.09 o 
 -10   1   5        0.69        1.17      2.75 o 
  -9   1   5      131.00      137.45      5.28 o 
  -8   1   5        5.33        5.34      2.43 o 
  -7   1   5     1087.24     1040.33     13.32 o 
  -6   1   5      264.45      275.10      4.51 o 
  -5   1   5      111.62      119.45      2.81 o 
  -4   1   5      165.62      169.98      3.13 o 
  -3   1   5      705.03      767.05      7.91 o 
  -2   1   5      508.34      548.63      7.12 o 
  -1   1   5       82.31       70.26      2.46 o 
   0   1   5      238.68      199.20      2.85 o 
   1   1   5        8.82        4.28      1.56 o 
   2   1   5        2.36        2.57      1.06 o 
   3   1   5     2122.96     2049.81     30.10 o 
   4   1   5      104.75      128.67      3.68 o 
   5   1   5     1020.00      946.51     15.02 o 
   6   1   5       28.08       40.69      3.50 o 
   7   1   5     3375.23     3265.23     35.20 o 
   8   1   5       89.11       75.56      7.07 o 
   9   1   5        0.27        0.16      1.83 o 
  10   1   5      225.81      251.26     13.78 o 
 -12   2   5        2.67        1.17      3.40 o 
 -11   2   5      128.00      118.40      5.50 o 
 -10   2   5       46.53       38.43      3.65 o 
  -9   2   5      384.60      399.76      9.17 o 
  -8   2   5      121.86      127.30      4.77 o 
  -7   2   5       16.01       23.42      2.60 o 
  -6   2   5       34.56       32.98      1.93 o 
  -5   2   5      496.08      487.00      6.59 o 
  -4   2   5      693.36      681.97      7.47 o 
  -3   2   5     3785.69     3640.24     29.08 o 
  -2   2   5       40.90       68.78      5.85 o 
  -1   2   5     3873.88     3995.99     31.10 o 
   0   2   5      464.28      412.36      4.73 o 
   1   2   5     2176.70     2213.42     20.38 o 
   2   2   5     1157.37     1150.81     13.41 o 
   3   2   5      619.47      668.66      9.09 o 
   4   2   5      368.63      535.39      8.46 o 
   5   2   5      354.16      340.38      8.31 o 
   6   2   5      691.39      663.78     10.37 o 
   7   2   5      428.74      419.37      7.87 o 
   8   2   5       52.81       44.82      5.38 o 
   9   2   5       97.81       88.12      5.61 o 
  10   2   5      185.69      162.23      7.58 o 
  11   2   5        0.57       -6.97      4.65 o 
  12   2   5        0.40       -3.73      5.63 o 
 -12   3   5      137.11      166.42      6.83 o 
 -11   3   5       17.78       12.99      3.45 o 
 -10   3   5        9.23       10.35      3.09 o 
  -9   3   5       66.54       66.24      3.99 o 
  -8   3   5      170.95      159.60      5.12 o 
  -7   3   5      251.56      250.38      7.18 o 
  -6   3   5       22.10       18.07      1.81 o 
  -5   3   5      236.95      244.54      4.32 o 
  -4   3   5       71.91       67.72      2.77 o 
  -3   3   5       62.95       56.16      3.29 o 
  -2   3   5      578.02      568.88      6.11 o 
  -1   3   5      182.90      180.34      2.78 o 
   0   3   5      133.43      147.36     10.65 o 
   1   3   5      388.83      361.71      4.32 o 
   2   3   5      345.92      340.39      4.69 o 
   3   3   5       78.28       75.50      2.32 o 
   4   3   5      513.45      482.47      7.44 o 
   5   3   5       52.37       45.44      2.48 o 
   6   3   5      292.56      288.94      9.10 o 
   7   3   5       16.82       12.69      3.10 o 
   8   3   5      190.74      184.65      7.42 o 
   9   3   5        0.22       -1.85      2.89 o 
  10   3   5      228.78      223.16      8.82 o 
  11   3   5       12.79        9.72      6.17 o 
  12   3   5        7.81        4.78      6.87 o 
 -12   4   5       14.74        7.54      5.60 o 
 -11   4   5       10.69       11.73      3.96 o 
 -10   4   5      146.39      152.35      5.85 o 
  -9   4   5        2.24        1.80      2.48 o 
  -8   4   5        3.83        7.34      2.45 o 
  -7   4   5       14.77       19.18      2.12 o 
  -6   4   5      617.29      633.20     11.59 o 
  -5   4   5      131.36      114.52      3.18 o 
  -4   4   5      109.17      117.23      3.09 o 
  -3   4   5       20.16       17.81      3.14 o 
  -2   4   5     1430.87     1357.57     11.13 o 
  -1   4   5       54.51       48.18      1.74 o 
   0   4   5     1402.51     1373.27     12.01 o 
   1   4   5     1322.52     1365.60     11.87 o 
   2   4   5     5998.81     6351.74     53.88 o 
   3   4   5      611.81      694.46      7.65 o 
   4   4   5       13.18        3.13      1.11 o 
   5   4   5       11.63       13.88      1.82 o 
   6   4   5      315.38      333.83      9.02 o 
   7   4   5     1667.69     1626.46     30.21 o 
   8   4   5       15.29       12.50      3.37 o 
   9   4   5      202.04      197.09      8.15 o 
  10   4   5       80.69       77.13      6.70 o 
  11   4   5      477.22      544.27     27.35 o 
 -11   5   5      363.44      366.48      8.89 o 
 -10   5   5       17.48       12.02      3.21 o 
  -9   5   5      310.48      317.42      7.52 o 
  -8   5   5        0.88       -2.45      2.43 o 
  -7   5   5      213.89      209.31      4.78 o 
  -6   5   5        0.03        0.24      1.53 o 
  -5   5   5      119.30      114.55      3.64 o 
  -4   5   5      220.03      224.15      3.27 o 
  -3   5   5     1080.84     1099.23      9.52 o 
  -2   5   5      370.44      364.50      4.40 o 
  -1   5   5       71.65       54.39      2.50 o 
   0   5   5      195.78      180.64      3.02 o 
   1   5   5     1332.98     1369.47     13.07 o 
   2   5   5      368.41      433.09      6.21 o 
   3   5   5      553.85      625.36      9.26 o 
   4   5   5        3.59        3.73      1.30 o 
   5   5   5     1107.56     1084.95     13.52 o 
   6   5   5      616.52      558.70     12.21 o 
   7   5   5       41.97       48.99      4.56 o 
   8   5   5       46.99       33.90      4.25 o 
   9   5   5       14.64       20.49      4.06 o 
  10   5   5        2.57       -1.32      3.43 o 
  11   5   5      135.51      142.93      8.38 o 
 -11   6   5      243.75      246.55     11.36 o 
 -10   6   5      254.67      258.73      7.35 o 
  -9   6   5      371.31      394.18      8.47 o 
  -8   6   5       52.12       54.35      3.65 o 
  -7   6   5       33.68       31.37      2.44 o 
  -6   6   5      121.15      133.82      3.78 o 
  -5   6   5     1052.43     1062.81     11.30 o 
  -4   6   5      634.88      634.78      6.62 o 
  -3   6   5      278.00      258.45      4.91 o 
  -2   6   5       52.61       61.17      3.40 o 
  -1   6   5      167.91      156.57      3.17 o 
   0   6   5       21.61       22.23      1.38 o 
   1   6   5      852.85      840.37      8.73 o 
   2   6   5      264.70      259.00      6.82 o 
   3   6   5       28.08       48.12      2.94 o 
   4   6   5      244.61      278.56      5.10 o 
   5   6   5      435.46      457.15     10.55 o 
   6   6   5      536.75      522.26     11.92 o 
   7   6   5      496.30      428.39     11.09 o 
   8   6   5       15.32        3.86      6.53 o 
   9   6   5      258.89      281.48      9.95 o 
  10   6   5       36.48       38.43      5.00 o 
  11   6   5       18.15       18.65      4.74 o 
 -11   7   5        1.76        4.13      3.72 o 
 -10   7   5       26.81       21.22      5.03 o 
  -9   7   5        0.08       -1.09      2.98 o 
  -8   7   5      199.73      195.35      6.03 o 
  -7   7   5      214.85      209.00      4.97 o 
  -6   7   5      293.21      295.58      5.52 o 
  -5   7   5       12.47        8.84      1.82 o 
  -4   7   5       17.83       16.02      1.33 o 
  -3   7   5       82.63       78.14      2.16 o 
  -2   7   5        0.12        3.03      1.67 o 
  -1   7   5      210.76      243.26      4.14 o 
   0   7   5      959.15      998.68     10.84 o 
   1   7   5      378.42      392.53      5.98 o 
   2   7   5       39.67       37.87      4.66 o 
   3   7   5      160.04      130.59      3.47 o 
   4   7   5      310.67      288.50      8.04 o 
   5   7   5     1436.16     1378.53     22.24 o 
   6   7   5       29.44       40.35      4.36 o 
   7   7   5      610.58      540.99     12.93 o 
   8   7   5      517.35      497.61     12.85 o 
   9   7   5       28.62       24.20      5.34 o 
  10   7   5        2.13       -4.01      3.58 o 
  11   7   5       28.28       31.68      5.27 o 
 -11   8   5       17.70       14.28      4.10 o 
 -10   8   5      622.97      627.71     13.05 o 
  -9   8   5       25.88       29.77      3.92 o 
  -8   8   5       65.85       58.42      3.55 o 
  -7   8   5      361.44      361.57      7.23 o 
  -6   8   5      192.91      196.54      4.70 o 
  -5   8   5       79.58       68.26      2.58 o 
  -4   8   5       29.09       23.07      1.70 o 
  -3   8   5      645.50      680.36      7.10 o 
  -2   8   5      710.33      669.81      9.01 o 
  -1   8   5      463.52      455.20      6.48 o 
   0   8   5      319.89      324.42      5.19 o 
   1   8   5        3.31        5.96      1.25 o 
   2   8   5      462.68      437.68      9.57 o 
   3   8   5      107.01      117.17      7.94 o 
   4   8   5      696.83      687.11     13.60 o 
   5   8   5      369.51      360.92      9.77 o 
   6   8   5      649.94      635.33     13.94 o 
   7   8   5      539.44      520.70     15.34 o 
   8   8   5        8.71       17.39      3.78 o 
   9   8   5       35.16       40.31      5.02 o 
  10   8   5       64.06       83.08      6.67 o 
  11   8   5        3.91        9.64      5.56 o 
 -10   9   5        0.57        7.38      3.69 o 
  -9   9   5        4.24       -1.50      3.09 o 
  -8   9   5       66.01       52.47      4.39 o 
  -7   9   5       35.15       31.43      3.01 o 
  -6   9   5       36.56       36.49      2.55 o 
  -5   9   5        3.10        1.08      1.67 o 
  -4   9   5      291.13      280.98      4.77 o 
  -3   9   5      117.31      120.22      3.18 o 
  -2   9   5       13.85       23.86      1.76 o 
  -1   9   5      380.56      417.29      6.33 o 
   0   9   5     1064.70     1090.74     12.01 o 
   1   9   5        9.34       17.62      2.58 o 
   2   9   5      470.01      467.76     13.39 o 
   3   9   5      558.15      512.83     15.04 o 
   4   9   5       58.10       55.84      4.36 o 
   5   9   5       35.65       52.21      4.57 o 
   6   9   5        0.28        4.26      3.10 o 
   7   9   5      112.86      109.20      6.52 o 
   8   9   5      190.75      206.71      8.65 o 
   9   9   5       64.07       61.54      5.73 o 
  10   9   5      572.64      631.72     22.31 o 
 -10  10   5        5.53        1.71      3.45 o 
  -9  10   5        9.64        5.97      3.49 o 
  -8  10   5      225.98      228.27      6.40 o 
  -7  10   5        0.01       -0.45      2.24 o 
  -6  10   5     1306.71     1324.73     15.69 o 
  -5  10   5        6.30        1.80      2.21 o 
  -4  10   5       33.34       30.17      2.26 o 
  -3  10   5      180.82      158.76      4.13 o 
  -2  10   5       40.40       37.72      2.34 o 
  -1  10   5      293.56      262.31      5.07 o 
   0  10   5       57.18       58.95      2.68 o 
   1  10   5       12.73       14.74      2.90 o 
   2  10   5     3397.94     3387.62     45.09 o 
   3  10   5       19.38       19.45      3.26 o 
   4  10   5        4.75        7.18      3.85 o 
   5  10   5       53.28       60.32     11.09 o 
   6  10   5      520.42      495.63     12.54 o 
   7  10   5      170.03      150.17      7.42 o 
   8  10   5       16.24       13.86      4.11 o 
   9  10   5      235.55      268.68     10.52 o 
  10  10   5       77.18       86.70      6.88 o 
 -10  11   5       20.18       12.32      7.66 o 
  -9  11   5       80.52       87.20      5.60 o 
  -8  11   5      115.18      104.02      4.78 o 
  -7  11   5       14.40       15.29      2.78 o 
  -6  11   5      198.45      201.29      8.08 o 
  -5  11   5      108.07      114.97      4.86 o 
  -4  11   5      179.27      164.10     10.17 o 
  -3  11   5        0.46       -0.80      1.56 o 
  -2  11   5      244.32      233.46     10.35 o 
  -1  11   5      606.85      586.29      8.67 o 
   0  11   5       17.36       15.51      2.50 o 
   1  11   5       21.03       15.54      3.15 o 
   2  11   5      245.94      214.91      7.37 o 
   3  11   5      254.68      236.11      8.17 o 
   4  11   5        3.95        5.49      3.07 o 
   5  11   5      172.58      125.78      6.65 o 
   6  11   5       43.54       55.03      5.05 o 
   7  11   5       38.57       34.37      4.53 o 
   8  11   5       43.85       50.90      5.46 o 
   9  11   5       10.49       14.43      4.37 o 
  10  11   5        0.80        0.55      4.20 o 
  -9  12   5       75.73       85.05     10.51 o 
  -8  12   5       14.52       19.57      3.63 o 
  -7  12   5        0.73        0.36      2.80 o 
  -6  12   5      115.37      119.38      8.11 o 
  -5  12   5       26.11       27.79      4.12 o 
  -4  12   5        0.18       -0.86      2.26 o 
  -3  12   5      376.39      370.09      6.80 o 
  -2  12   5      241.31      249.89      5.56 o 
  -1  12   5       16.73       16.16      2.23 o 
   0  12   5       42.07       48.57      3.47 o 
   1  12   5      628.40      589.31     13.59 o 
   2  12   5     1668.52     1630.15     37.15 o 
   3  12   5      981.03      934.78     17.62 o 
   4  12   5       54.58       55.16      4.70 o 
   5  12   5        4.85        7.78      3.26 o 
   6  12   5       40.11       36.67      4.73 o 
   7  12   5       23.39       32.01      4.64 o 
   8  12   5       10.74       15.88      4.18 o 
   9  12   5      163.36      159.90      8.65 o 
  -9  13   5        0.81       10.67      6.98 o 
  -8  13   5      174.61      185.89      8.98 o 
  -7  13   5        7.94        5.21      3.78 o 
  -6  13   5      466.55      443.33     12.27 o 
  -5  13   5       80.13       98.96      6.26 o 
  -4  13   5      261.47      270.72      9.35 o 
  -3  13   5      852.13      874.85     11.72 o 
  -2  13   5      868.77      852.61     11.55 o 
  -1  13   5        0.04       -2.73      1.82 o 
   0  13   5       92.50       91.08      4.50 o 
   1  13   5      231.48      224.62      7.83 o 
   2  13   5      109.16      105.17      5.96 o 
   3  13   5       10.33        8.50      3.31 o 
   4  13   5       25.06       25.41      4.09 o 
   5  13   5      253.65      250.56      9.19 o 
   6  13   5       36.32       48.09      5.13 o 
   7  13   5       24.62       26.88      4.58 o 
   8  13   5       20.16       16.32      5.45 o 
  -8  14   5       60.71       63.35      6.25 o 
  -7  14   5       65.35       59.03      7.51 o 
  -6  14   5      207.49      225.85      9.28 o 
  -5  14   5        5.56       -3.17      3.98 o 
  -4  14   5        1.06        0.68      3.32 o 
  -3  14   5       11.88       21.75      2.67 o 
  -2  14   5       56.83       55.22      3.32 o 
  -1  14   5       11.33        4.36      2.24 o 
   0  14   5        4.11        2.15      2.23 o 
   1  14   5      102.38       89.52      5.47 o 
   2  14   5      304.59      283.30     13.74 o 
   3  14   5       11.97       13.37      3.55 o 
   4  14   5      233.78      250.70     13.12 o 
   5  14   5       16.74       20.74      4.15 o 
   6  14   5       10.27        4.50      3.50 o 
   7  14   5       29.54       33.17      4.94 o 
   8  14   5      312.85      341.26     12.21 o 
  -7  15   5       20.49       14.15      6.13 o 
  -6  15   5        5.63        4.04      5.22 o 
  -5  15   5       65.88       69.81      6.88 o 
  -4  15   5      145.24      155.45      7.97 o 
  -3  15   5      108.10       98.32      6.38 o 
  -2  15   5      969.97      931.50     12.81 o 
  -1  15   5      187.13      159.74      5.16 o 
   0  15   5      128.73      136.96      4.89 o 
   1  15   5       70.95       67.88      4.31 o 
   2  15   5      300.75      291.22      9.60 o 
   3  15   5       10.89       14.19      3.88 o 
   4  15   5        3.61        3.20      3.27 o 
   5  15   5      164.88      173.86     12.43 o 
   6  15   5      185.34      229.38      9.65 o 
   7  15   5        1.00       -0.09      3.89 o 
  -6  16   5       85.59      100.05     10.07 o 
  -5  16   5        3.14       -4.02      4.63 o 
  -4  16   5       23.25       30.49      5.29 o 
  -3  16   5        5.47        2.80      3.60 o 
  -2  16   5        1.63        2.54      2.62 o 
  -1  16   5       59.02       51.81      3.56 o 
   0  16   5       61.49       71.55      4.00 o 
   1  16   5       90.83       95.38      7.21 o 
   2  16   5       61.04       67.36      5.48 o 
   3  16   5      390.75      394.47     11.74 o 
   4  16   5      206.36      198.63      8.80 o 
   5  16   5        7.27       10.15      4.20 o 
   6  16   5      312.34      314.19     11.56 o 
  -5  17   5        2.21        0.96      5.22 o 
  -4  17   5       37.00       43.98      7.51 o 
  -3  17   5      104.35      115.81      7.39 o 
  -2  17   5      130.17      150.14      6.38 o 
  -1  17   5        8.47        6.43      2.98 o 
   0  17   5      178.19      184.64      5.92 o 
   1  17   5        4.52        6.18      2.48 o 
   2  17   5        6.45        7.94      3.01 o 
   3  17   5       24.26       27.59      4.57 o 
   4  17   5        0.23        0.82      3.75 o 
   5  17   5       39.14       28.96      4.88 o 
  -4  18   5       19.98       11.45      6.31 o 
  -3  18   5        2.29        0.88      5.44 o 
  -2  18   5       30.66       32.61      5.19 o 
  -1  18   5      250.65      277.32      8.59 o 
   0  18   5       38.89       46.12      4.44 o 
   1  18   5       45.67       57.03      4.02 o 
   2  18   5        0.01       -1.12      2.86 o 
   3  18   5      124.61      170.34     17.30 o 
   4  18   5      154.73      176.45     13.56 o 
  -1  19   5        4.56        1.52      3.23 o 
   0  19   5       57.70       64.76      5.04 o 
   1  19   5        6.64       11.22      5.00 o 
 -12   0   6      791.91      910.46     21.45 o 
 -10   0   6        5.74        6.57      4.32 o 
  -8   0   6      528.46      556.20     25.32 o 
  -6   0   6       69.65       76.62      5.71 o 
  -4   0   6     2213.23     2047.64     29.38 o 
  -2   0   6     7157.05     7746.43     93.80 o 
   0   0   6     1344.77     1344.32     19.25 o 
   2   0   6     2261.19     2330.86     38.75 o 
   4   0   6      521.33      516.89     10.16 o 
   6   0   6     7550.12     7480.24    131.17 o 
   8   0   6       75.01       69.57     11.20 o 
 -12   1   6      268.13      271.95      8.27 o 
 -11   1   6        0.46       -0.43      2.99 o 
 -10   1   6        2.42        1.39      2.74 o 
  -9   1   6        3.33        0.55      2.59 o 
  -8   1   6        5.48        5.76      2.51 o 
  -7   1   6      403.56      381.48      7.51 o 
  -6   1   6       77.64       78.12      5.07 o 
  -5   1   6      267.77      275.52      5.77 o 
  -4   1   6      174.70      182.62      3.92 o 
  -3   1   6      297.50      300.34      4.46 o 
  -2   1   6    10355.26    10778.68     91.01 o 
  -1   1   6     4036.94     4192.59     37.12 o 
   0   1   6      210.19      210.34      4.02 o 
   1   1   6      661.79      702.23      7.36 o 
   2   1   6      557.76      539.31      6.16 o 
   3   1   6      491.13      474.91     18.93 o 
   4   1   6      759.96      734.19     12.90 o 
   5   1   6       55.63       71.31      8.30 o 
   6   1   6      548.23      547.39      9.19 o 
   7   1   6       74.86       73.67      3.92 o 
   8   1   6       93.37       78.92      8.08 o 
   9   1   6      365.16      341.03     15.26 o 
  10   1   6       40.79       41.27      7.38 o 
 -11   2   6        0.30       -3.90      2.93 o 
 -10   2   6        4.57        6.91      3.06 o 
  -9   2   6       16.71       16.19      3.00 o 
  -8   2   6        8.01        3.83      2.41 o 
  -7   2   6       71.51       64.30      3.58 o 
  -6   2   6      233.89      233.61      5.61 o 
  -5   2   6      203.23      216.87      3.94 o 
  -4   2   6        0.35       -1.66      1.11 o 
  -3   2   6     3003.10     3136.16     29.37 o 
  -2   2   6     1093.92     1092.11     12.21 o 
  -1   2   6     1834.37     1827.07     17.20 o 
   0   2   6      377.57      397.49      4.94 o 
   1   2   6      533.70      548.89      6.96 o 
   2   2   6        0.02       -0.69      1.65 o 
   3   2   6      353.21      351.69      5.26 o 
   4   2   6       12.29       23.39      2.04 o 
   5   2   6      637.96      626.33      9.58 o 
   6   2   6       28.14       28.82      2.56 o 
   7   2   6       34.24       40.07      3.01 o 
   8   2   6       25.29       37.24      4.29 o 
   9   2   6       51.75       68.73      5.40 o 
  10   2   6        3.74       -6.77      4.54 o 
  11   2   6        0.13       -7.50      5.00 o 
 -11   3   6       53.87       49.16      6.10 o 
 -10   3   6       18.70       15.85      3.48 o 
  -9   3   6        1.83        2.18      2.56 o 
  -8   3   6      154.48      146.50      6.86 o 
  -7   3   6        3.69        1.17      2.18 o 
  -6   3   6        4.82        7.57      2.22 o 
  -5   3   6        3.10        2.39      1.31 o 
  -4   3   6      338.53      352.69      5.20 o 
  -3   3   6      183.26      131.59      3.10 o 
  -2   3   6      436.59      388.27      4.91 o 
  -1   3   6     1256.95     1272.18     10.67 o 
   0   3   6      326.41      355.52      7.40 o 
   1   3   6        8.28        3.78      1.24 o 
   2   3   6     1354.93     1530.90     18.08 o 
   3   3   6      424.01      536.74      6.78 o 
   4   3   6      106.98      100.37      2.79 o 
   5   3   6        8.59        9.78      1.85 o 
   6   3   6       76.51       60.15      3.26 o 
   7   3   6      275.44      286.16      8.88 o 
   8   3   6      273.24      232.15      8.33 o 
   9   3   6       30.46       46.73      4.73 o 
  10   3   6       20.09       16.09      4.13 o 
  11   3   6      290.31      309.90     16.71 o 
 -11   4   6       11.50        3.30      3.29 o 
 -10   4   6      113.49      121.62      5.48 o 
  -9   4   6      128.22      137.41      5.59 o 
  -8   4   6       19.51       21.73      2.96 o 
  -7   4   6      235.00      238.26      6.13 o 
  -6   4   6       94.35       95.65      4.08 o 
  -5   4   6       20.18       16.60      1.72 o 
  -4   4   6      297.10      281.32      4.73 o 
  -3   4   6      264.71      286.66      5.33 o 
  -2   4   6        5.20        4.72      1.92 o 
  -1   4   6        8.77        7.82      1.15 o 
   0   4   6        7.62       12.60      1.20 o 
   1   4   6     1791.24     1671.15     14.44 o 
   2   4   6     1527.07     1638.64     15.84 o 
   3   4   6       42.85       34.16      1.72 o 
   4   4   6      395.46      391.47      6.84 o 
   5   4   6      468.51      459.15      8.99 o 
   6   4   6      248.14      229.95      7.79 o 
   7   4   6      518.29      512.15     12.22 o 
   8   4   6        0.27       -1.34      2.79 o 
   9   4   6       15.73       20.22      4.06 o 
  10   4   6       57.00       52.11      6.30 o 
  11   4   6      284.63      355.17     26.19 o 
 -11   5   6        0.51        0.23      3.03 o 
 -10   5   6       33.92       34.43      3.94 o 
  -9   5   6       43.91       41.83      4.86 o 
  -8   5   6      429.01      448.10      8.74 o 
  -7   5   6       13.43       19.01      3.25 o 
  -6   5   6      489.94      454.95      6.77 o 
  -5   5   6      330.17      337.85      5.56 o 
  -4   5   6       82.08       79.16      2.81 o 
  -3   5   6      824.26      817.61      8.58 o 
  -2   5   6       67.38       70.08      2.09 o 
  -1   5   6       91.03       88.18      2.40 o 
   0   5   6      216.17      187.27      3.97 o 
   1   5   6       58.31       74.15      5.55 o 
   2   5   6      105.50      105.45      2.99 o 
   3   5   6        0.47       -0.96      1.31 o 
   4   5   6     1212.32     1160.07     14.46 o 
   5   5   6       20.43       11.63      9.09 o 
   6   5   6      342.10      308.20      8.98 o 
   7   5   6      564.64      561.37     13.15 o 
   8   5   6        0.14       -0.83      2.98 o 
   9   5   6      135.08      140.90      7.54 o 
  10   5   6        0.00        2.42      3.68 o 
  11   5   6      224.25      267.23     10.84 o 
 -11   6   6        0.09       -2.87      3.66 o 
 -10   6   6      737.71      745.60     12.84 o 
  -9   6   6        1.84        5.01      2.84 o 
  -8   6   6       83.82       80.69      4.33 o 
  -7   6   6      138.61      125.64      4.88 o 
  -6   6   6       44.28       40.14      2.72 o 
  -5   6   6        4.89        1.78      1.59 o 
  -4   6   6      766.21      768.50      8.16 o 
  -3   6   6      122.77      113.92      2.41 o 
  -2   6   6     2205.42     2110.38     18.21 o 
  -1   6   6     1190.95     1143.18     10.90 o 
   0   6   6       86.71       73.47      2.25 o 
   1   6   6      225.20      265.98      3.79 o 
   2   6   6      800.11      814.64     10.37 o 
   3   6   6      233.19      204.93     11.37 o 
   4   6   6      157.04      163.70      6.17 o 
   5   6   6      435.48      431.23     10.48 o 
   6   6   6      732.59      681.82     14.36 o 
   7   6   6      114.95       79.25      5.30 o 
   8   6   6      171.87      185.09      7.99 o 
   9   6   6       59.95       54.06      5.33 o 
  10   6   6      203.04      233.14      9.71 o 
  11   6   6      160.30      176.95     10.78 o 
 -11   7   6        4.43        4.19      5.32 o 
 -10   7   6        2.83        2.10      3.59 o 
  -9   7   6      263.85      272.28      7.39 o 
  -8   7   6      304.67      326.65      7.60 o 
  -7   7   6        4.40        2.88      2.42 o 
  -6   7   6        1.76       -2.49      1.66 o 
  -5   7   6        2.69        5.24      1.62 o 
  -4   7   6        8.17        3.91      1.47 o 
  -3   7   6      284.71      289.16      4.16 o 
  -2   7   6      117.18      114.04      2.91 o 
  -1   7   6        0.86       -0.65      1.11 o 
   0   7   6       88.51       94.48      2.52 o 
   1   7   6      189.09      201.56      3.24 o 
   2   7   6      624.32      588.69     11.54 o 
   3   7   6        0.02        3.17      2.24 o 
   4   7   6        9.04       10.43      2.78 o 
   5   7   6      870.99      862.25     16.44 o 
   6   7   6      189.65      181.79      7.58 o 
   7   7   6      150.14      137.93      6.92 o 
   8   7   6       15.94       10.65      3.57 o 
   9   7   6        2.80        0.59      3.49 o 
  10   7   6        4.08        3.63      4.07 o 
  11   7   6       37.36       40.25      6.78 o 
 -10   8   6       12.57       14.52      3.89 o 
  -9   8   6      114.77      104.42      5.80 o 
  -8   8   6        4.66        1.65      2.76 o 
  -7   8   6      155.77      170.60      5.67 o 
  -6   8   6        1.44       -0.40      1.64 o 
  -5   8   6      754.28      747.11      9.45 o 
  -4   8   6       57.86       53.94      2.37 o 
  -3   8   6       53.10       54.59      3.51 o 
  -2   8   6        5.63        4.79      1.38 o 
  -1   8   6      112.56      124.91      3.10 o 
   0   8   6       31.31       35.97      2.36 o 
   1   8   6       38.51       28.17      2.98 o 
   2   8   6       35.71       34.06      3.39 o 
   3   8   6      303.38      279.66      8.11 o 
   4   8   6      285.45      260.88      8.10 o 
   5   8   6      116.43      111.83     14.48 o 
   6   8   6        5.47        4.64      3.02 o 
   7   8   6      181.22      137.05      6.89 o 
   8   8   6       12.89       11.30      3.78 o 
   9   8   6        6.25        5.82      3.86 o 
  10   8   6        0.10       -1.80      3.95 o 
 -10   9   6       16.97       14.14      4.42 o 
  -9   9   6       13.76       15.88      3.84 o 
  -8   9   6       43.21       42.66      4.35 o 
  -7   9   6       17.41       19.63      2.53 o 
  -6   9   6      323.84      315.04      6.84 o 
  -5   9   6      139.81      138.12      7.51 o 
  -4   9   6       10.46       10.71      2.10 o 
  -3   9   6       13.50       15.49      1.75 o 
  -2   9   6      117.56       95.58      3.07 o 
  -1   9   6      695.56      636.66      8.48 o 
   0   9   6      197.57      199.79      4.28 o 
   1   9   6       33.50       35.93      2.85 o 
   2   9   6      180.94      180.24      7.64 o 
   3   9   6      289.99      260.43      8.08 o 
   4   9   6        7.59        5.23      2.73 o 
   5   9   6       22.03       17.56      3.48 o 
   6   9   6      153.09      161.27     14.03 o 
   7   9   6      144.40      133.29      6.99 o 
   8   9   6       82.79       81.46      6.22 o 
   9   9   6       53.53       61.57      5.97 o 
  10   9   6       37.63       43.52      5.77 o 
 -10  10   6        4.23        1.20      3.56 o 
  -9  10   6       10.07       11.08      3.61 o 
  -8  10   6        2.60        0.09      3.22 o 
  -7  10   6      826.89      826.47     14.48 o 
  -6  10   6        4.32        8.83      2.20 o 
  -5  10   6       49.58       46.87      3.08 o 
  -4  10   6      129.02      139.98      4.40 o 
  -3  10   6       11.31       13.38      2.21 o 
  -2  10   6      390.07      384.55      5.82 o 
  -1  10   6      582.31      548.95      7.90 o 
   0  10   6      388.76      361.53      7.68 o 
   1  10   6     1121.01     1043.66     14.90 o 
   2  10   6      101.49       92.68     11.19 o 
   3  10   6      144.58      155.97      6.60 o 
   4  10   6      299.52      269.53      8.86 o 
   5  10   6       36.95       24.59      3.80 o 
   6  10   6      127.67      115.59      6.64 o 
   7  10   6       23.40       27.28      4.41 o 
   8  10   6       64.97       59.32      5.62 o 
   9  10   6        9.93       15.21      4.50 o 
  10  10   6       36.36       39.63      5.94 o 
  -9  11   6      108.40      104.09      6.06 o 
  -8  11   6       83.00       87.02      5.51 o 
  -7  11   6       13.96       10.85      3.21 o 
  -6  11   6      275.10      303.67      9.50 o 
  -5  11   6      362.70      363.88      7.22 o 
  -4  11   6       15.35       11.50      3.56 o 
  -3  11   6      234.09      220.19      5.38 o 
  -2  11   6        6.90        3.78      2.41 o 
  -1  11   6      261.45      259.52      6.50 o 
   0  11   6     1228.95     1195.18     16.53 o 
   1  11   6       39.66       54.62      3.71 o 
   2  11   6      143.26      124.01      6.31 o 
   3  11   6      321.04      341.96     17.71 o 
   4  11   6      407.40      371.17     10.45 o 
   5  11   6       18.85       17.67      3.61 o 
   6  11   6      189.23      184.95     10.18 o 
   7  11   6      104.36      111.79      6.82 o 
   8  11   6       24.17       23.93      4.73 o 
   9  11   6      113.87      116.15      9.94 o 
  -9  12   6      104.62      114.50     11.52 o 
  -8  12   6        1.85        5.23      4.32 o 
  -7  12   6      333.60      334.64      8.98 o 
  -6  12   6      424.05      434.13      9.86 o 
  -5  12   6       46.09       41.31      4.34 o 
  -4  12   6        1.03        1.52      2.09 o 
  -3  12   6       22.68       28.29      2.73 o 
  -2  12   6      496.92      502.03      8.28 o 
  -1  12   6      793.22      777.04     10.88 o 
   0  12   6      107.14      100.91      4.76 o 
   1  12   6      894.22      876.41     13.90 o 
   2  12   6      119.84      117.49      6.20 o 
   3  12   6       81.49       71.44      5.28 o 
   4  12   6       65.43       54.15      4.90 o 
   5  12   6        2.99       -1.56      3.14 o 
   6  12   6        8.88        7.48      3.54 o 
   7  12   6        1.88       -0.87      5.50 o 
   8  12   6       64.66       59.58      5.92 o 
   9  12   6       50.51       44.08      5.83 o 
  -8  13   6        0.51       -5.64      3.76 o 
  -7  13   6        5.71       -0.33      3.67 o 
  -6  13   6       16.85       20.67      4.19 o 
  -5  13   6        0.00        3.05      2.92 o 
  -4  13   6      487.05      470.51      8.47 o 
  -3  13   6        1.51        1.18      3.17 o 
  -2  13   6        6.18       16.22      2.44 o 
  -1  13   6      138.68      134.34      4.58 o 
   0  13   6      372.63      368.02      8.35 o 
   1  13   6       42.45       40.72      3.68 o 
   2  13   6      394.65      392.76     10.72 o 
   3  13   6        0.21       -3.61      2.67 o 
   4  13   6       13.15        9.58      3.68 o 
   5  13   6       36.28       36.34      5.02 o 
   6  13   6      408.82      414.37     12.37 o 
   7  13   6        0.12       -0.52      3.56 o 
   8  13   6        0.18        1.15      3.97 o 
  -7  14   6        3.84        3.14      4.88 o 
  -6  14   6       97.27       85.34      5.56 o 
  -5  14   6      108.20       93.60      5.25 o 
  -4  14   6      278.09      275.61     19.31 o 
  -3  14   6       60.30       62.10      4.24 o 
  -2  14   6       39.61       39.15      4.94 o 
  -1  14   6       78.74       77.00      3.83 o 
   0  14   6       32.85       34.41      3.42 o 
   1  14   6      101.44       87.19      4.77 o 
   2  14   6       28.56       28.40      5.08 o 
   3  14   6      135.20      138.99      7.05 o 
   4  14   6      113.72      122.63      6.84 o 
   5  14   6       90.91       90.48      6.41 o 
   6  14   6      215.70      267.80     11.84 o 
   7  14   6        0.33        6.93      4.09 o 
  -7  15   6        1.17       -0.06      4.05 o 
  -6  15   6        0.27       -4.54      3.07 o 
  -5  15   6      337.95      353.20     11.79 o 
  -4  15   6       13.73        3.98      3.88 o 
  -3  15   6       23.13       30.93      4.74 o 
  -2  15   6        0.41       -0.04      2.66 o 
  -1  15   6       44.99       47.66      3.42 o 
   0  15   6       45.04       40.09      3.33 o 
   1  15   6        3.04        1.07      2.54 o 
   2  15   6      125.17      110.22      6.46 o 
   3  15   6      131.98      105.41      6.50 o 
   4  15   6        4.27        0.86      3.37 o 
   5  15   6      167.41      201.65      9.29 o 
   6  15   6       52.61       61.74     11.36 o 
  -6  16   6       93.67       99.81     10.09 o 
  -5  16   6       89.42       98.75      7.12 o 
  -4  16   6        6.44       -0.93      3.78 o 
  -3  16   6        7.48        1.24      3.86 o 
  -2  16   6        0.95        0.44      3.50 o 
  -1  16   6        3.26        6.80      2.52 o 
   0  16   6       12.35       11.48      2.69 o 
   1  16   6       58.06       58.85      4.26 o 
   2  16   6        7.74        7.61      3.05 o 
   3  16   6      355.74      379.14     11.67 o 
   4  16   6        4.37        4.17      3.82 o 
   5  16   6      208.38      230.06      9.95 o 
   6  16   6       92.40       97.58     11.24 o 
  -4  17   6       85.79       87.63      7.04 o 
  -3  17   6        2.95       -0.36      3.89 o 
  -2  17   6       19.11       19.24      4.65 o 
  -1  17   6      196.22      181.84      5.99 o 
   0  17   6      151.37      162.08      5.74 o 
   1  17   6        0.00       -1.45      2.36 o 
   2  17   6        9.01        4.93      3.24 o 
   3  17   6       31.62       34.92      5.09 o 
   4  17   6      133.57      157.61     13.71 o 
  -3  18   6       57.18       68.91      6.71 o 
  -2  18   6        2.12        9.77      4.50 o 
  -1  18   6        1.68        1.34      4.01 o 
   0  18   6        1.83        3.72      2.73 o 
   1  18   6       22.16       19.84      3.20 o 
   2  18   6       68.51       78.86      4.73 o 
 -11   0   7       20.92       10.81      5.16 o 
  -9   0   7       32.30       28.63      4.80 o 
  -7   0   7        3.38        6.04      3.23 o 
  -5   0   7      891.38      873.72     16.51 o 
  -3   0   7     1121.63     1098.41     18.21 o 
  -1   0   7       40.33       60.68      3.81 o 
   1   0   7      141.84      141.41      4.93 o 
   3   0   7       40.80       28.59      3.36 o 
   5   0   7     2654.65     2509.76     34.65 o 
   7   0   7        1.89        0.54      3.73 o 
 -11   1   7       11.15        8.22      3.54 o 
 -10   1   7       45.91       51.88      4.18 o 
  -9   1   7      316.10      332.41      7.94 o 
  -8   1   7       95.35       76.97      4.15 o 
  -7   1   7       95.08      107.29      4.41 o 
  -6   1   7       48.79       42.77      3.59 o 
  -5   1   7       35.64       37.84      2.84 o 
  -4   1   7       45.87       43.62      2.80 o 
  -3   1   7      167.26      189.74      5.94 o 
  -2   1   7      693.95      755.16      9.64 o 
  -1   1   7      618.61      552.81      7.60 o 
   0   1   7       92.22       83.41      2.90 o 
   1   1   7      374.83      335.03      5.41 o 
   2   1   7        0.42       -0.04      1.07 o 
   3   1   7       45.74       33.90      1.84 o 
   4   1   7       81.98       86.72      3.58 o 
   5   1   7      169.62      158.48      4.88 o 
   6   1   7      148.73      144.29      5.05 o 
   7   1   7      635.46      610.06     10.45 o 
   8   1   7        0.85       -0.12      2.82 o 
   9   1   7        3.68        5.26      5.38 o 
 -11   2   7       47.94       50.97      8.84 o 
 -10   2   7       42.01       40.53      4.00 o 
  -9   2   7       12.65       15.08      3.18 o 
  -8   2   7      234.91      271.61      7.06 o 
  -7   2   7      343.35      328.97      7.27 o 
  -6   2   7        6.88        4.20      2.16 o 
  -5   2   7        0.62       -4.58      3.05 o 
  -4   2   7       29.74       31.77      2.01 o 
  -3   2   7     3791.52     3798.11     35.14 o 
  -2   2   7      201.14      240.75      5.02 o 
  -1   2   7       26.99       35.87      1.93 o 
   0   2   7      246.12      211.51      3.67 o 
   1   2   7        4.75        8.60      1.27 o 
   2   2   7      196.10      218.58      3.81 o 
   3   2   7     1996.02     1961.64     22.22 o 
   4   2   7      187.76      173.02      3.94 o 
   5   2   7      971.34      965.28     13.34 o 
   6   2   7        6.74        2.13      2.06 o 
   7   2   7       32.92       32.28      4.15 o 
   8   2   7      158.27      155.74      7.23 o 
   9   2   7      146.81      122.83     10.81 o 
  10   2   7        0.74        0.57      5.33 o 
 -11   3   7       13.53        8.53      3.57 o 
 -10   3   7       37.23       44.48      4.11 o 
  -9   3   7       81.39       79.54      4.44 o 
  -8   3   7       64.16       88.66      4.44 o 
  -7   3   7       54.76       51.60      3.65 o 
  -6   3   7       62.01       62.53      3.50 o 
  -5   3   7        0.88       -2.74      1.83 o 
  -4   3   7      358.19      351.06      5.36 o 
  -3   3   7       38.88       45.08      3.88 o 
  -2   3   7      216.76      222.31      4.77 o 
  -1   3   7        7.03        5.90      1.14 o 
   0   3   7       98.02       84.27      2.48 o 
   1   3   7      304.45      345.42      5.49 o 
   2   3   7       76.06       71.42      3.99 o 
   3   3   7       52.35       62.99      3.46 o 
   4   3   7       44.64       49.77      2.34 o 
   5   3   7       34.39       29.29      2.55 o 
   6   3   7       70.44       76.74      5.05 o 
   7   3   7      427.74      382.37     10.50 o 
   8   3   7      520.42      484.98     12.30 o 
   9   3   7       33.62       39.81      4.81 o 
  10   3   7       23.16       29.24      8.23 o 
  11   3   7       11.83        5.73      7.02 o 
 -11   4   7        0.59       -4.20      3.16 o 
 -10   4   7        1.27        5.82      3.04 o 
  -9   4   7       14.64       18.59      3.21 o 
  -8   4   7      321.74      328.24      7.67 o 
  -7   4   7       28.49       26.69      3.32 o 
  -6   4   7       29.92       32.23      3.03 o 
  -5   4   7      202.61      200.92      5.29 o 
  -4   4   7      326.12      362.65      5.63 o 
  -3   4   7      595.95      580.83      7.25 o 
  -2   4   7       45.59       36.50      1.72 o 
  -1   4   7       11.42       13.64      1.46 o 
   0   4   7      245.26      225.55      3.83 o 
   1   4   7        0.16        1.79      1.11 o 
   2   4   7      206.49      194.27      3.61 o 
   3   4   7        8.52       12.58      1.48 o 
   4   4   7       93.82       87.63      4.40 o 
   5   4   7      635.00      654.22     17.21 o 
   6   4   7       29.60       29.42      3.97 o 
   7   4   7        3.41       -0.09      4.10 o 
   8   4   7       10.68       12.79      5.48 o 
   9   4   7       34.29       29.42      4.46 o 
  10   4   7      155.81      178.48     12.96 o 
  11   4   7       33.89       34.90      7.92 o 
 -11   5   7        1.01        1.06      3.31 o 
 -10   5   7        0.01       -0.80      3.27 o 
  -9   5   7      108.86      115.62      5.74 o 
  -8   5   7       23.06       19.73      3.06 o 
  -7   5   7      133.37      136.38      5.14 o 
  -6   5   7       14.99       14.21      2.64 o 
  -5   5   7      314.34      301.99      5.34 o 
  -4   5   7     1067.50     1010.87     10.94 o 
  -3   5   7       14.19       11.96      1.58 o 
  -2   5   7        3.32        1.25      1.12 o 
  -1   5   7       98.50      100.97      2.72 o 
   0   5   7      394.11      394.73      5.24 o 
   1   5   7      416.18      434.85      5.47 o 
   2   5   7     1716.13     1814.53     16.09 o 
   3   5   7      293.77      253.78      5.62 o 
   4   5   7        0.68       -1.62      1.70 o 
   5   5   7      272.33      257.02     13.17 o 
   6   5   7        1.39        0.33      2.94 o 
   7   5   7       70.59       62.66      5.07 o 
   8   5   7      105.40      121.74      7.25 o 
   9   5   7        7.62       17.16      4.14 o 
  10   5   7       37.51       46.71      5.56 o 
  11   5   7        1.08       -2.57      3.94 o 
 -10   6   7       36.40       36.05      4.12 o 
  -9   6   7      108.59      112.34      5.23 o 
  -8   6   7      181.64      171.18      6.04 o 
  -7   6   7       13.37       11.42      2.72 o 
  -6   6   7        5.13        4.49      2.37 o 
  -5   6   7       38.72       42.06      2.47 o 
  -4   6   7       45.19       48.32      2.31 o 
  -3   6   7      620.97      586.76      6.91 o 
  -2   6   7        5.35        4.97      1.41 o 
  -1   6   7      741.67      701.98      7.82 o 
   0   6   7      237.38      273.55      4.33 o 
   1   6   7        1.33        1.25      1.50 o 
   2   6   7       47.46       52.85      3.16 o 
   3   6   7       24.39       25.14      2.88 o 
   4   6   7       87.26       84.89      5.05 o 
   5   6   7       90.42       73.73      5.13 o 
   6   6   7      338.55      316.67     13.73 o 
   7   6   7      126.57      137.59      7.95 o 
   8   6   7      289.15      284.91      9.93 o 
   9   6   7      195.54      201.34      9.06 o 
  10   6   7        0.00       -0.59      3.83 o 
 -10   7   7        2.77        4.11      3.96 o 
  -9   7   7      110.83      122.09      5.49 o 
  -8   7   7       16.21       17.76      3.18 o 
  -7   7   7        7.08       13.13      2.83 o 
  -6   7   7      122.77      121.08      4.81 o 
  -5   7   7       21.45       19.43      1.97 o 
  -4   7   7      237.86      246.89      4.52 o 
  -3   7   7        2.62        1.84      1.37 o 
  -2   7   7      519.85      528.55      6.68 o 
  -1   7   7      411.69      415.31      5.64 o 
   0   7   7      138.72      150.35      3.26 o 
   1   7   7      685.09      632.12     10.24 o 
   2   7   7       28.48       30.02      3.35 o 
   3   7   7      459.48      435.73     10.43 o 
   4   7   7      310.53      301.28      8.75 o 
   5   7   7      141.94      144.31      6.75 o 
   6   7   7       55.74       55.82      5.01 o 
   7   7   7       53.79       43.61      4.70 o 
   8   7   7       12.83       24.58      7.62 o 
   9   7   7       72.04       74.70      8.15 o 
  10   7   7       10.11       15.10      6.23 o 
 -10   8   7      130.03      135.25     10.48 o 
  -9   8   7       45.97       36.58      3.85 o 
  -8   8   7      189.12      215.59      6.67 o 
  -7   8   7       47.06       45.74      3.22 o 
  -6   8   7        0.87       10.44      8.05 o 
  -5   8   7       57.46       52.58      2.61 o 
  -4   8   7       47.04       50.47      3.66 o 
  -3   8   7       59.50       62.18      2.75 o 
  -2   8   7      622.75      643.68      7.72 o 
  -1   8   7      269.70      287.49      4.71 o 
   0   8   7      509.68      530.49      7.53 o 
   1   8   7        6.09        1.38      1.95 o 
   2   8   7      205.40      211.34      8.77 o 
   3   8   7      116.34      100.06      5.35 o 
   4   8   7       28.10       28.41      3.82 o 
   5   8   7     1198.17     1118.22     20.21 o 
   6   8   7      126.07      106.75      6.25 o 
   7   8   7        3.53        2.96      3.20 o 
   8   8   7        2.16       -3.81      3.28 o 
   9   8   7       58.82       61.82     12.78 o 
  10   8   7        4.97        5.52      4.84 o 
 -10   9   7       24.42       15.41      4.16 o 
  -9   9   7        2.25       -1.49      3.47 o 
  -8   9   7      102.54       98.86      5.72 o 
  -7   9   7      122.77      122.08      4.55 o 
  -6   9   7        7.76        1.54      1.96 o 
  -5   9   7       50.22       41.43      2.86 o 
  -4   9   7        6.54        4.19      1.81 o 
  -3   9   7      364.73      342.77      5.85 o 
  -2   9   7      243.48      232.99      4.46 o 
  -1   9   7      166.55      163.70      4.29 o 
   0   9   7      277.93      259.88      6.45 o 
   1   9   7      109.14      111.66      4.64 o 
   2   9   7      129.08      121.74     10.19 o 
   3   9   7       58.13       56.93      5.59 o 
   4   9   7      277.63      304.31      9.25 o 
   5   9   7      700.12      637.27     14.35 o 
   6   9   7      352.09      361.41     10.88 o 
   7   9   7       21.27       21.32      4.31 o 
   8   9   7      189.89      204.10     11.92 o 
   9   9   7        9.84        7.45      4.16 o 
  -9  10   7        2.15        4.16      3.62 o 
  -8  10   7      436.55      463.27     11.18 o 
  -7  10   7       84.97       87.08      5.32 o 
  -6  10   7       11.96        4.39      2.72 o 
  -5  10   7       10.48       12.74      2.41 o 
  -4  10   7      131.07      124.72      5.10 o 
  -3  10   7      240.43      255.02      5.78 o 
  -2  10   7       47.19       37.81      2.74 o 
  -1  10   7      117.67      137.41      4.85 o 
   0  10   7      542.68      520.69      9.65 o 
   1  10   7      122.41      114.23      4.86 o 
   2  10   7      282.95      310.94      9.14 o 
   3  10   7      342.20      303.79      9.09 o 
   4  10   7     1817.30     1710.98     32.83 o 
   5  10   7       53.33       65.80      6.27 o 
   6  10   7       31.29       28.02      4.37 o 
   7  10   7       21.66       20.28      4.14 o 
   8  10   7       13.25       23.55      4.46 o 
   9  10   7       22.21       24.10      4.85 o 
  -9  11   7        5.21        7.24      3.86 o 
  -8  11   7        0.15        5.58      3.62 o 
  -7  11   7        0.05       -2.69      4.06 o 
  -6  11   7      147.78      135.05      5.03 o 
  -5  11   7       17.32       16.83      2.65 o 
  -4  11   7      148.67      150.79      4.84 o 
  -3  11   7       38.90       44.72      3.02 o 
  -2  11   7       21.04       23.44      4.25 o 
  -1  11   7      536.99      507.60     15.71 o 
   0  11   7      126.93      132.98      5.22 o 
   1  11   7        0.64       -0.01      2.38 o 
   2  11   7     2708.30     2655.24     38.03 o 
   3  11   7      444.80      469.03     11.87 o 
   4  11   7       52.73       54.99      4.99 o 
   5  11   7      114.26      117.10      6.82 o 
   6  11   7      586.26      577.21     18.83 o 
   7  11   7       95.54       92.10      9.16 o 
   8  11   7      108.18      115.90     12.18 o 
   9  11   7       22.57       35.48      9.96 o 
  -8  12   7      403.49      419.07     16.01 o 
  -7  12   7      123.14      136.70      8.26 o 
  -6  12   7       20.23       21.64      3.54 o 
  -5  12   7        5.79        5.94      2.57 o 
  -4  12   7       57.26       62.42      3.61 o 
  -3  12   7        0.36        1.01      2.51 o 
  -2  12   7       11.91       13.05      2.99 o 
  -1  12   7      453.79      434.70      9.08 o 
   0  12   7      966.43      921.82     14.47 o 
   1  12   7      265.71      246.30      7.08 o 
   2  12   7        5.95        9.87      3.73 o 
   3  12   7       14.17       10.60      6.70 o 
   4  12   7      114.96       92.74      8.35 o 
   5  12   7        0.42       -4.25      2.83 o 
   6  12   7        0.19        0.25      3.49 o 
   7  12   7      125.17      132.65      7.82 o 
   8  12   7       31.68       29.66      6.20 o 
  -8  13   7       15.93       22.61      5.51 o 
  -7  13   7       66.05       64.01      6.36 o 
  -6  13   7       58.34       57.75      4.60 o 
  -5  13   7      298.13      302.56      8.98 o 
  -4  13   7       60.12       58.67      4.34 o 
  -3  13   7        1.24        2.58      2.73 o 
  -2  13   7       32.31       37.61      3.66 o 
  -1  13   7       24.97       25.07      2.78 o 
   0  13   7       40.86       37.52      3.54 o 
   1  13   7        2.83        2.22      2.75 o 
   2  13   7       15.96       14.30      3.10 o 
   3  13   7      419.69      396.76     11.46 o 
   4  13   7        2.15        3.19      3.38 o 
   5  13   7       86.20       84.54     10.69 o 
   6  13   7       44.15       62.15     11.40 o 
   7  13   7       27.82       26.87      4.87 o 
  -7  14   7        0.00       -1.71      4.18 o 
  -6  14   7        1.37       -2.31      3.08 o 
  -5  14   7       17.43       23.25      4.69 o 
  -4  14   7       26.01       24.08      6.71 o 
  -3  14   7      250.54      247.25      8.91 o 
  -2  14   7      124.08      121.60      5.86 o 
  -1  14   7       20.22       20.22      2.76 o 
   0  14   7      118.73      124.99      5.63 o 
   1  14   7       14.40       11.46      2.99 o 
   2  14   7      124.70      129.42      5.87 o 
   3  14   7       19.83       24.11      4.94 o 
   4  14   7       56.50       52.04      5.21 o 
   5  14   7       40.72       38.69      5.07 o 
   6  14   7      227.06      258.17     10.39 o 
   7  14   7       35.08       29.66      8.48 o 
  -6  15   7        7.75        4.58      4.18 o 
  -5  15   7       16.72       15.74      4.73 o 
  -4  15   7      690.85      695.63     17.02 o 
  -3  15   7      278.06      289.57      9.55 o 
  -2  15   7       56.71       58.77      4.52 o 
  -1  15   7        7.84        3.71      2.94 o 
   0  15   7       90.57      101.40      4.58 o 
   1  15   7       33.93       38.54      4.45 o 
   2  15   7       39.81       38.95      4.90 o 
   3  15   7        0.27       -1.20      3.36 o 
   4  15   7      213.23      228.75      9.62 o 
   5  15   7       33.26       37.98      5.17 o 
   6  15   7       64.54       61.35      6.07 o 
  -5  16   7        0.51        1.09      4.03 o 
  -4  16   7      112.48      129.17     14.76 o 
  -3  16   7      143.06      143.42      8.27 o 
  -2  16   7      439.92      460.29     10.79 o 
  -1  16   7       62.81       69.14      8.28 o 
   0  16   7       11.53       12.59      2.78 o 
   1  16   7        0.06       -3.75      2.60 o 
   2  16   7      344.84      346.87      9.43 o 
   3  16   7        1.48        0.18      3.46 o 
   4  16   7      117.74      120.95      7.56 o 
   5  16   7       78.71       91.37      7.14 o 
  -3  17   7        1.10        0.37      4.07 o 
  -2  17   7       44.12       48.59      5.99 o 
  -1  17   7        2.71        3.06      3.27 o 
   0  17   7      148.39      165.43      7.16 o 
   1  17   7       28.44       38.36      3.65 o 
   2  17   7        4.06        6.42      3.29 o 
   3  17   7        6.66        9.47      3.64 o 
 -10   0   8       61.24       59.94      9.50 o 
  -8   0   8       34.91       37.99      4.98 o 
  -6   0   8      602.33      641.51     27.32 o 
  -4   0   8     5957.54     5932.25     75.64 o 
  -2   0   8      186.71      184.94      8.21 o 
   0   0   8       23.26       24.39      2.97 o 
   2   0   8        5.72        8.50      2.29 o 
   4   0   8      228.30      205.40      6.51 o 
   6   0   8        0.06       -0.12      3.04 o 
 -11   1   8        0.76        4.08      3.43 o 
 -10   1   8       85.42      103.85      5.41 o 
  -9   1   8       12.57        8.40      3.09 o 
  -8   1   8       34.24       31.17      3.44 o 
  -7   1   8      158.95      131.85      7.01 o 
  -6   1   8        6.53        5.10      2.53 o 
  -5   1   8        8.62        6.36      2.41 o 
  -4   1   8      654.23      677.45     10.04 o 
  -3   1   8      127.83      129.11      4.52 o 
  -2   1   8      265.42      256.41      5.36 o 
  -1   1   8      199.15      164.43      4.22 o 
   0   1   8        5.70        2.76      1.53 o 
   1   1   8        0.03       -0.42      1.44 o 
   2   1   8      331.62      320.25      5.60 o 
   3   1   8        4.49        8.01      1.52 o 
   4   1   8      541.88      497.48      6.68 o 
   5   1   8       99.25      113.12      4.43 o 
   6   1   8     1617.18     1635.26     28.94 o 
   7   1   8      127.77      121.04      5.12 o 
   8   1   8        0.46        0.02      3.66 o 
 -11   2   8        6.50        1.46      3.58 o 
 -10   2   8      113.44      131.94      5.91 o 
  -9   2   8       48.82       64.06      4.33 o 
  -8   2   8       48.77       46.42      3.76 o 
  -7   2   8       24.23       21.43      3.00 o 
  -6   2   8       97.47       84.61      4.00 o 
  -5   2   8       25.01       25.53      2.94 o 
  -4   2   8      802.20      731.68     15.97 o 
  -3   2   8      259.32      279.39      5.92 o 
  -2   2   8     1790.19     1783.00     18.74 o 
  -1   2   8       54.41       44.87      2.31 o 
   0   2   8      108.04      118.25      4.27 o 
   1   2   8      199.94      196.50      3.90 o 
   2   2   8       97.65      113.51      3.55 o 
   3   2   8       72.00       53.95      2.69 o 
   4   2   8      152.53      157.14      4.06 o 
   5   2   8      233.39      238.61      6.12 o 
   6   2   8       23.25       20.06      2.87 o 
   7   2   8       14.22       15.98      3.73 o 
   8   2   8      137.49      150.26      7.33 o 
   9   2   8        6.57       12.02      4.37 o 
 -10   3   8        2.24        2.67      3.45 o 
  -9   3   8       11.95       12.23      4.58 o 
  -8   3   8       97.86       98.37      7.36 o 
  -7   3   8       39.19       35.48      3.40 o 
  -6   3   8       54.91       50.99      3.45 o 
  -5   3   8      161.77      169.86      5.18 o 
  -4   3   8        4.45        4.75      2.18 o 
  -3   3   8        1.85       -1.10      1.95 o 
  -2   3   8      158.88      163.50      4.46 o 
  -1   3   8        5.57        7.15      1.76 o 
   0   3   8       39.24       38.37      1.97 o 
   1   3   8     1265.98     1238.97     13.62 o 
   2   3   8       22.51       25.30      2.24 o 
   3   3   8     1127.02     1088.46     11.11 o 
   4   3   8        5.77        5.58      2.09 o 
   5   3   8      273.82      282.83      6.65 o 
   6   3   8      277.76      261.42      8.79 o 
   7   3   8      181.57      193.96      8.03 o 
   8   3   8       12.58       10.47      3.78 o 
   9   3   8      310.31      320.58     11.92 o 
  10   3   8        3.01        2.07      6.34 o 
 -10   4   8        7.72        7.85      3.40 o 
  -9   4   8       40.98       44.55      3.98 o 
  -8   4   8        5.35        3.90      2.79 o 
  -7   4   8      114.61      111.99      4.85 o 
  -6   4   8       71.44       71.41      3.92 o 
  -5   4   8      105.02       89.11      4.03 o 
  -4   4   8       97.63       87.01      3.84 o 
  -3   4   8      137.51      143.39      5.79 o 
  -2   4   8       85.62       84.92      3.13 o 
  -1   4   8      515.68      507.78      6.44 o 
   0   4   8      348.24      357.48      5.24 o 
   1   4   8     2558.37     2637.08     25.32 o 
   2   4   8      114.35      119.19      6.46 o 
   3   4   8      120.54      117.81      3.80 o 
   4   4   8       73.28       73.15      6.73 o 
   5   4   8       15.03        9.99      3.39 o 
   6   4   8     1380.77     1426.76     53.22 o 
   7   4   8      166.52      153.20      7.36 o 
   8   4   8      323.48      315.17     16.12 o 
   9   4   8      127.46      147.60      9.57 o 
  10   4   8      265.68      320.60     11.41 o 
 -10   5   8      449.23      500.14     10.68 o 
  -9   5   8       81.04       84.63      4.86 o 
  -8   5   8       21.00       18.55      4.05 o 
  -7   5   8       17.89       14.89      2.88 o 
  -6   5   8       91.18       93.64      4.26 o 
  -5   5   8        9.66        5.87      2.27 o 
  -4   5   8      457.96      461.53      6.81 o 
  -3   5   8       16.54       15.38      1.73 o 
  -2   5   8      197.03      184.02      4.64 o 
  -1   5   8       50.42       47.12      2.20 o 
   0   5   8      438.76      433.50      5.85 o 
   1   5   8        4.27        1.86      1.58 o 
   2   5   8      139.82      131.34      3.94 o 
   3   5   8       37.27       35.39      2.45 o 
   4   5   8      576.84      595.35     10.24 o 
   5   5   8     1453.89     1387.99     33.39 o 
   6   5   8       33.69       25.37      4.71 o 
   7   5   8        0.02       -0.07      3.01 o 
   8   5   8       31.40       34.08      4.66 o 
   9   5   8        2.73        3.11      3.78 o 
  10   5   8       54.99       46.95      7.05 o 
 -10   6   8      248.49      250.63      7.83 o 
  -9   6   8       52.33       48.51      4.25 o 
  -8   6   8        8.77        6.26      3.06 o 
  -7   6   8        2.88        4.58      2.68 o 
  -6   6   8      346.42      340.44      7.52 o 
  -5   6   8       13.90       11.62      2.49 o 
  -4   6   8      254.33      260.89      4.89 o 
  -3   6   8       25.84       24.38      1.95 o 
  -2   6   8       37.35       33.36      2.92 o 
  -1   6   8      131.95      134.07      3.34 o 
   0   6   8      210.95      211.84      4.00 o 
   1   6   8       38.80       40.23      3.03 o 
   2   6   8       74.45       72.28      3.16 o 
   3   6   8        0.26       -2.73      1.82 o 
   4   6   8       60.11       59.04      4.56 o 
   5   6   8       16.46       18.30      4.05 o 
   6   6   8      258.39      266.46      9.36 o 
   7   6   8       43.17       38.27      4.52 o 
   8   6   8      164.20      179.05     10.85 o 
   9   6   8        7.55       11.23      4.17 o 
  10   6   8       25.20       36.15      5.54 o 
 -10   7   8        1.44        1.64      3.51 o 
  -9   7   8       46.97       41.17      4.20 o 
  -8   7   8       20.27       32.30      5.15 o 
  -7   7   8      122.13      120.00      5.17 o 
  -6   7   8       17.46       17.64      2.73 o 
  -5   7   8        0.65       -1.71      2.72 o 
  -4   7   8       83.37       89.70      3.13 o 
  -3   7   8        1.51        0.36      1.63 o 
  -2   7   8       99.59      104.16      3.90 o 
  -1   7   8       71.20       75.41      2.90 o 
   0   7   8      160.29      163.90      4.12 o 
   1   7   8        4.63        3.13      2.01 o 
   2   7   8       71.64       66.97      3.74 o 
   3   7   8      248.07      220.61     11.03 o 
   4   7   8      191.85      178.00      7.26 o 
   5   7   8       65.71       51.56      4.81 o 
   6   7   8      606.53      561.90     20.11 o 
   7   7   8       93.20       89.12      6.36 o 
   8   7   8       26.37       24.21      4.47 o 
   9   7   8       29.61       34.94      5.21 o 
  10   7   8       45.58       57.33      7.50 o 
  -9   8   8        0.90       -2.74      3.37 o 
  -8   8   8      270.35      279.13      6.79 o 
  -7   8   8      109.71      116.80      4.58 o 
  -6   8   8       25.55       22.43      2.75 o 
  -5   8   8        0.05       -2.89      1.93 o 
  -4   8   8      156.42      160.43      7.16 o 
  -3   8   8      161.82      144.91      4.68 o 
  -2   8   8       27.02       36.01      2.72 o 
  -1   8   8      311.65      295.13      5.59 o 
   0   8   8      131.98      132.80      4.86 o 
   1   8   8      264.45      253.19      6.60 o 
   2   8   8       76.66       72.49      3.95 o 
   3   8   8      148.01      143.36      6.56 o 
   4   8   8      203.12      203.68      7.83 o 
   5   8   8       47.22       70.12     13.75 o 
   6   8   8       17.17       20.90      4.09 o 
   7   8   8      111.55      133.51     15.12 o 
   8   8   8        5.87       14.42      4.35 o 
   9   8   8       25.68       35.75      5.30 o 
  -9   9   8      155.70      153.96      8.45 o 
  -8   9   8       11.12       13.91      4.34 o 
  -7   9   8      181.83      192.26      7.17 o 
  -6   9   8        5.71        6.74      2.48 o 
  -5   9   8      108.12      108.51      4.63 o 
  -4   9   8        0.31        0.01      1.61 o 
  -3   9   8       53.98       54.69      4.15 o 
  -2   9   8       94.53       92.40      4.20 o 
  -1   9   8        4.92        2.23      3.12 o 
   0   9   8       34.19       38.81      3.22 o 
   1   9   8      368.71      356.28      8.08 o 
   2   9   8      235.30      221.48      6.63 o 
   3   9   8       47.23       36.55      4.16 o 
   4   9   8      270.33      268.09      9.07 o 
   5   9   8       54.06       35.41      4.41 o 
   6   9   8        0.02       -0.78      3.29 o 
   7   9   8      197.86      196.40      8.73 o 
   8   9   8       19.22       22.81      4.61 o 
   9   9   8      508.96      565.20     15.85 o 
  -9  10   8      162.57      183.55      7.99 o 
  -8  10   8       41.87       52.80      5.78 o 
  -7  10   8      103.98      106.41      5.01 o 
  -6  10   8        0.00       -3.83      2.90 o 
  -5  10   8       98.99      104.60      4.59 o 
  -4  10   8        1.35       -2.68      1.79 o 
  -3  10   8      106.10      102.60      3.74 o 
  -2  10   8       59.46       54.09      4.53 o 
  -1  10   8      226.23      218.27      8.60 o 
   0  10   8        0.26        0.45      2.37 o 
   1  10   8      902.98      925.10     14.47 o 
   2  10   8      193.36      181.61      8.42 o 
   3  10   8       20.15       18.91      3.62 o 
   4  10   8        0.70        1.24      3.20 o 
   5  10   8      205.76      196.25     11.27 o 
   6  10   8      553.33      538.96     14.04 o 
   7  10   8       70.52       61.55      5.95 o 
   8  10   8       34.34       48.17      5.47 o 
  -8  11   8        4.65        9.26      6.05 o 
  -7  11   8       35.33       28.68      7.11 o 
  -6  11   8       11.48       16.10      3.56 o 
  -5  11   8       73.25       70.87      3.88 o 
  -4  11   8      100.37      101.42      4.34 o 
  -3  11   8       59.60       57.57      4.09 o 
  -2  11   8      386.66      395.13     15.99 o 
  -1  11   8      215.71      213.46      8.45 o 
   0  11   8        1.24       -3.64      2.43 o 
   1  11   8      512.93      505.64     10.66 o 
   2  11   8      416.19      407.30      9.34 o 
   3  11   8      174.77      163.36     16.31 o 
   4  11   8      108.84       93.25     10.18 o 
   5  11   8        2.72        5.73     10.23 o 
   6  11   8        2.03        5.43      3.80 o 
   7  11   8      129.79      154.49     12.61 o 
   8  11   8       40.81       45.87      5.85 o 
  -8  12   8        9.16       10.30      4.95 o 
  -7  12   8       38.60       49.67      8.73 o 
  -6  12   8       53.69       54.99      6.02 o 
  -5  12   8       23.85       24.34      3.04 o 
  -4  12   8       25.68       29.56      3.65 o 
  -3  12   8        8.40        9.85      2.97 o 
  -2  12   8       10.14       20.33      3.23 o 
  -1  12   8        0.06        3.85      3.63 o 
   0  12   8      303.16      293.58      7.86 o 
   1  12   8      391.64      376.96      8.92 o 
   2  12   8      591.12      586.77     11.63 o 
   3  12   8        3.21       -1.36      3.04 o 
   4  12   8      143.64      153.79      7.59 o 
   5  12   8       27.73       24.86      4.32 o 
   6  12   8       28.72       36.88      5.17 o 
   7  12   8       98.10      114.68      7.33 o 
  -7  13   8       78.35       63.91     10.21 o 
  -6  13   8       25.92       28.33      5.17 o 
  -5  13   8       54.71       55.16      4.50 o 
  -4  13   8      122.66      121.69      6.00 o 
  -3  13   8      868.27      899.08     15.25 o 
  -2  13   8       35.88       36.01      3.86 o 
  -1  13   8        6.91        6.89      2.92 o 
   0  13   8        0.29       -3.25      2.41 o 
   1  13   8      207.84      202.72      6.88 o 
   2  13   8       85.30       92.66      5.16 o 
   3  13   8        0.32       -2.04      2.64 o 
   4  13   8      162.25      171.37      8.13 o 
   5  13   8       12.80       20.87      4.37 o 
   6  13   8        0.02       -0.82      3.70 o 
   7  13   8        0.78       -0.42      3.84 o 
  -6  14   8        0.56       -0.71      6.33 o 
  -5  14   8       87.84       96.35      7.10 o 
  -4  14   8       57.94       49.77      4.54 o 
  -3  14   8       23.46       23.68      3.71 o 
  -2  14   8       16.76       17.24      3.36 o 
  -1  14   8       17.26       12.00      3.17 o 
   0  14   8       95.91       97.00      6.68 o 
   1  14   8      166.95      178.82      7.66 o 
   2  14   8       19.46       15.21      3.38 o 
   3  14   8       13.76       15.38      3.51 o 
   4  14   8       36.45       51.01      5.46 o 
   5  14   8       84.66       99.56      7.11 o 
   6  14   8        7.90        9.28      4.12 o 
  -5  15   8       16.47       34.58      5.46 o 
  -4  15   8       34.24       32.20      5.37 o 
  -3  15   8      394.29      428.52     11.72 o 
  -2  15   8        0.76       -3.34      3.22 o 
  -1  15   8       91.63      101.13      5.66 o 
   0  15   8       25.37       25.11      4.90 o 
   1  15   8       30.79       29.01      5.00 o 
   2  15   8       80.34       83.15      5.22 o 
   3  15   8        0.05        0.31      3.05 o 
   4  15   8       93.31      101.03     14.79 o 
   5  15   8       66.39       97.52      7.14 o 
  -4  16   8       94.94       85.89      8.73 o 
  -3  16   8       68.35       77.55      6.99 o 
  -2  16   8       34.14       30.73      4.96 o 
  -1  16   8       37.50       53.25     10.62 o 
   0  16   8       96.17       96.51      8.64 o 
   1  16   8       12.81       18.22      3.84 o 
   2  16   8      132.92      134.96      6.68 o 
   3  16   8       93.01      101.01      6.80 o 
  -1  17   8       51.23       53.98      6.25 o 
   0  17   8       34.15       39.40      4.61 o 
   1  17   8       52.48       67.09      5.33 o 
  -9   0   9       29.46       30.48      9.41 o 
  -7   0   9       11.21        1.90      3.90 o 
  -5   0   9      945.16      938.32     18.51 o 
  -3   0   9      127.53      116.48      6.06 o 
  -1   0   9      883.34      895.37     16.10 o 
   1   0   9       47.49       52.74      3.95 o 
   3   0   9      316.62      288.07      8.07 o 
   5   0   9     2788.03     2831.10     51.50 o 
 -10   1   9        2.78        1.29      3.21 o 
  -9   1   9       44.73       33.49      7.02 o 
  -8   1   9      115.24      120.89      5.32 o 
  -7   1   9        1.05        0.56      2.54 o 
  -6   1   9       35.82       36.85      3.40 o 
  -5   1   9       33.22       25.95      3.16 o 
  -4   1   9      231.88      224.97      5.84 o 
  -3   1   9     1263.60     1188.79     14.50 o 
  -2   1   9     1103.75     1099.43     13.43 o 
  -1   1   9      133.61      124.18      3.70 o 
   0   1   9      394.58      402.69      6.97 o 
   1   1   9        0.21       -1.77      1.61 o 
   2   1   9      234.40      233.19      5.09 o 
   3   1   9      191.51      192.70      5.29 o 
   4   1   9        0.00       -0.16      1.74 o 
   5   1   9     1382.27     1413.67     32.42 o 
   6   1   9       17.30       11.41      3.49 o 
   7   1   9      191.95      208.57     11.25 o 
 -10   2   9        3.66       -0.29      3.16 o 
  -9   2   9        9.55        8.89      3.31 o 
  -8   2   9        0.16        0.83      2.68 o 
  -7   2   9       53.50       53.85      3.98 o 
  -6   2   9      113.79      123.45      5.01 o 
  -5   2   9      103.92      109.06      6.15 o 
  -4   2   9      342.65      370.74      7.47 o 
  -3   2   9     1162.71     1088.35     13.66 o 
  -2   2   9        5.72       10.68      5.93 o 
  -1   2   9        9.27        6.84      2.01 o 
   0   2   9        2.98        1.33      1.70 o 
   1   2   9       71.77       77.92      3.29 o 
   2   2   9      632.24      644.16      8.01 o 
   3   2   9        6.77       10.84      1.82 o 
   4   2   9      139.34      150.16      5.35 o 
   5   2   9        9.85        9.30      2.75 o 
   6   2   9      106.47       95.81      5.82 o 
   7   2   9      129.11      112.12      7.18 o 
   8   2   9        3.68       -1.87      3.47 o 
 -10   3   9        2.13        5.50      3.47 o 
  -9   3   9       18.43       13.13      3.25 o 
  -8   3   9        0.29        2.69      2.86 o 
  -7   3   9       16.97       20.06      3.25 o 
  -6   3   9       16.53       17.77      3.40 o 
  -5   3   9      216.31      202.96      6.60 o 
  -4   3   9       72.56       76.15      3.78 o 
  -3   3   9       59.53       63.74      4.60 o 
  -2   3   9      295.21      310.22      7.27 o 
  -1   3   9      420.96      430.45      7.26 o 
   0   3   9       85.51       87.17      4.36 o 
   1   3   9       39.97       52.79      2.47 o 
   2   3   9      137.69      151.01      3.75 o 
   3   3   9       38.96       35.63      3.27 o 
   4   3   9        1.07        1.38      1.91 o 
   5   3   9      255.30      254.70      6.59 o 
   6   3   9        0.56        0.56      3.11 o 
   7   3   9      116.05      106.76      6.57 o 
   8   3   9        0.04        1.54      3.51 o 
   9   3   9       16.95       20.74      4.55 o 
  10   3   9      256.11      333.14     17.82 o 
 -10   4   9      114.78      127.15      6.10 o 
  -9   4   9        0.09       -1.63      3.07 o 
  -8   4   9        3.31        2.01      2.90 o 
  -7   4   9       21.86       12.30      3.60 o 
  -6   4   9       12.62       12.31      2.89 o 
  -5   4   9       41.84       37.79      3.39 o 
  -4   4   9       16.59       10.96      2.53 o 
  -3   4   9      103.73      103.44      4.08 o 
  -2   4   9       38.69       43.32      2.61 o 
  -1   4   9        0.06        2.50      1.81 o 
   0   4   9      569.24      542.26      7.03 o 
   1   4   9      262.19      297.86      5.73 o 
   2   4   9        2.39        1.38      2.02 o 
   3   4   9       45.92       41.69      2.76 o 
   4   4   9      153.72      156.57      4.62 o 
   5   4   9      134.65      121.73      6.68 o 
   6   4   9      183.49      169.40      7.85 o 
   7   4   9        2.16       -2.21      3.24 o 
   8   4   9        0.66       -1.84      3.57 o 
   9   4   9       15.69       14.17      4.57 o 
  10   4   9       19.98       24.46      7.98 o 
 -10   5   9       14.07       13.11      3.82 o 
  -9   5   9      256.63      284.37      8.07 o 
  -8   5   9        3.41        3.02      2.99 o 
  -7   5   9        9.97        6.69      2.84 o 
  -6   5   9      102.52       95.04      4.54 o 
  -5   5   9       55.02       51.05      3.62 o 
  -4   5   9      303.63      299.96      6.06 o 
  -3   5   9        0.34        6.72      2.00 o 
  -2   5   9       31.37       37.32      2.74 o 
  -1   5   9      281.98      273.30      5.71 o 
   0   5   9       54.14       60.70      3.15 o 
   1   5   9        0.51        1.38      1.99 o 
   2   5   9        1.26        1.68      1.89 o 
   3   5   9      443.21      424.09      7.30 o 
   4   5   9        9.59       10.99      2.86 o 
   5   5   9      153.76      143.20     11.76 o 
   6   5   9       61.28       65.82      5.42 o 
   7   5   9       59.17       62.48      5.60 o 
   8   5   9       64.11       71.66      6.11 o 
   9   5   9        0.52        1.65      3.77 o 
  -9   6   9        0.00        4.46      4.22 o 
  -8   6   9       21.63       22.29      3.42 o 
  -7   6   9        6.02        1.58      3.01 o 
  -6   6   9       19.85       15.45      3.14 o 
  -5   6   9      311.24      327.70      6.62 o 
  -4   6   9      110.17      118.21      4.24 o 
  -3   6   9      565.74      564.93      7.91 o 
  -2   6   9      236.65      221.61      5.48 o 
  -1   6   9        0.67        1.49      2.56 o 
   0   6   9      188.49      205.79      4.75 o 
   1   6   9      158.52      157.90      5.39 o 
   2   6   9       76.53       73.87      3.97 o 
   3   6   9       53.80       47.94      3.60 o 
   4   6   9      235.57      214.49      9.96 o 
   5   6   9      444.90      424.40     11.66 o 
   6   6   9       39.61       27.97      4.53 o 
   7   6   9      152.14      165.95     11.67 o 
   8   6   9       52.66       57.52      5.66 o 
   9   6   9      129.31      138.99      8.21 o 
  -9   7   9      104.00      116.57      5.91 o 
  -8   7   9        7.24        3.62      3.14 o 
  -7   7   9        0.03       -3.72      2.48 o 
  -6   7   9        0.21       -1.16      2.27 o 
  -5   7   9       13.16       11.72      2.53 o 
  -4   7   9      117.88      110.24      4.13 o 
  -3   7   9       20.89       21.89      2.65 o 
  -2   7   9       40.27       39.17      2.89 o 
  -1   7   9       42.26       44.96      2.81 o 
   0   7   9       67.35       72.28      3.86 o 
   1   7   9       14.27       15.78      2.75 o 
   2   7   9       11.61        5.82      2.12 o 
   3   7   9       16.31       12.23      2.73 o 
   4   7   9       68.67       57.34      4.98 o 
   5   7   9       95.19       90.90      5.98 o 
   6   7   9      180.11      182.37      8.41 o 
   7   7   9        2.03       -1.40      3.42 o 
   8   7   9       12.78        8.58      4.13 o 
   9   7   9        8.74        7.83      4.40 o 
  -9   8   9       33.22       42.17      4.38 o 
  -8   8   9      124.35      126.61      5.08 o 
  -7   8   9       26.29       30.46      3.25 o 
  -6   8   9      196.27      204.56      5.63 o 
  -5   8   9       82.86       88.73      3.89 o 
  -4   8   9       12.07       12.42      2.71 o 
  -3   8   9       73.67       72.82      3.74 o 
  -2   8   9       39.02       49.39      3.14 o 
  -1   8   9        2.60       -1.37      3.30 o 
   0   8   9       74.09       70.18      4.05 o 
   1   8   9        3.33       -0.03      2.16 o 
   2   8   9       85.71       84.95      4.58 o 
   3   8   9      280.83      259.47      8.49 o 
   4   8   9        8.72        6.56      3.39 o 
   5   8   9       11.28        6.90      3.41 o 
   6   8   9       12.14       14.06      3.94 o 
   7   8   9        4.01        1.50      3.48 o 
   8   8   9        9.56       12.66      4.42 o 
   9   8   9       10.83       12.80      6.43 o 
  -8   9   9        0.96        3.84      3.39 o 
  -7   9   9       22.12       14.58      2.99 o 
  -6   9   9        3.24        3.30      2.52 o 
  -5   9   9        0.01        0.07      2.50 o 
  -4   9   9        5.65        9.34      2.56 o 
  -3   9   9       36.49       48.15      3.36 o 
  -2   9   9      304.07      282.55      9.81 o 
  -1   9   9      149.26      151.03     11.16 o 
   0   9   9        2.74        0.32      3.15 o 
   1   9   9      269.30      271.19     12.04 o 
   2   9   9       23.53       20.33      3.15 o 
   3   9   9      205.80      196.66      8.02 o 
   4   9   9        2.23        5.00      3.37 o 
   5   9   9      189.05      213.17      8.95 o 
   6   9   9      259.06      245.17      9.48 o 
   7   9   9       39.65       36.86      5.12 o 
   8   9   9       15.58       13.03      4.34 o 
  -8  10   9      142.72      149.95      7.41 o 
  -7  10   9      119.00      129.36      5.68 o 
  -6  10   9       28.92       33.33      3.59 o 
  -5  10   9       92.35      100.40      4.61 o 
  -4  10   9        4.23        0.92      2.03 o 
  -3  10   9       64.72       65.33      4.35 o 
  -2  10   9      467.08      474.03     18.67 o 
  -1  10   9      251.14      252.24      9.72 o 
   0  10   9     1082.93     1037.18     28.94 o 
   1  10   9        1.33        2.02      2.62 o 
   2  10   9        0.04       -0.07      2.51 o 
   3  10   9       97.95       91.43      4.99 o 
   4  10   9       52.04       51.00      5.16 o 
   5  10   9       18.58       17.00      4.29 o 
   6  10   9       13.86       18.16      4.34 o 
   7  10   9        1.20        1.68      4.50 o 
   8  10   9       49.65       60.53      6.43 o 
  -7  11   9      153.62      174.41      9.42 o 
  -6  11   9      202.41      221.30      7.77 o 
  -5  11   9        0.01        0.02      3.00 o 
  -4  11   9        9.50        6.03      3.03 o 
  -3  11   9       81.65       89.24      4.88 o 
  -2  11   9       35.10       40.10      3.99 o 
  -1  11   9      237.46      220.10      9.29 o 
   0  11   9        1.24       -0.16      3.54 o 
   1  11   9      260.29      266.86      9.77 o 
   2  11   9        0.47       -2.32      2.58 o 
   3  11   9      144.74      146.01      6.16 o 
   4  11   9       74.08       73.25      5.68 o 
   5  11   9       16.37       11.40      3.88 o 
   6  11   9       29.05       31.36      4.88 o 
   7  11   9        1.88       -3.40      3.50 o 
  -7  12   9      111.98      106.23      7.94 o 
  -6  12   9        1.76        1.41      3.43 o 
  -5  12   9       13.45       13.75      6.05 o 
  -4  12   9        4.64        3.49      3.62 o 
  -3  12   9      106.08      127.03      5.99 o 
  -2  12   9      638.14      641.66     14.47 o 
  -1  12   9      131.90      127.44      7.42 o 
   0  12   9      490.49      473.47     13.38 o 
   1  12   9      103.51      111.47      5.52 o 
   2  12   9       51.12       50.36      4.79 o 
   3  12   9       49.13       53.88      4.41 o 
   4  12   9        0.42        2.75      3.54 o 
   5  12   9       67.45       71.49      6.21 o 
   6  12   9       27.18       29.71      4.92 o 
  -6  13   9        0.61       -8.10      6.38 o 
  -5  13   9      145.89      139.63      8.29 o 
  -4  13   9        0.19        0.63      3.08 o 
  -3  13   9        9.16       12.98      3.41 o 
  -2  13   9        5.52        2.00      4.05 o 
  -1  13   9        1.48        1.50      3.75 o 
   0  13   9       61.83       59.83      5.87 o 
   1  13   9       48.77       42.46      9.44 o 
   2  13   9       35.68       31.58      3.81 o 
   3  13   9       41.19       41.47      4.20 o 
   4  13   9        8.99        6.94      3.48 o 
   5  13   9       56.12       60.80      6.00 o 
   6  13   9        2.10        7.10      3.98 o 
  -5  14   9      300.03      336.95     18.75 o 
  -4  14   9        0.40        2.33      3.37 o 
  -3  14   9        0.67        0.10      3.11 o 
  -2  14   9        2.04       -1.35      3.97 o 
  -1  14   9       85.56       90.03      5.40 o 
   0  14   9       11.47       11.65      4.17 o 
   1  14   9       80.86       85.30      9.58 o 
   2  14   9        3.77        3.32      5.38 o 
   3  14   9       41.23       46.38      4.58 o 
   4  14   9      133.55      135.94      6.73 o 
   5  14   9       16.09       25.09      4.88 o 
  -4  15   9        7.61        5.14      4.57 o 
  -3  15   9        3.81        6.52      3.50 o 
  -2  15   9       17.97       27.87      4.17 o 
  -1  15   9       79.94       84.15      5.53 o 
   0  15   9       97.96       98.68      7.84 o 
   1  15   9       39.59       37.90      5.76 o 
   2  15   9       41.06       34.55      4.30 o 
   3  15   9        9.90        7.03      3.56 o 
  -1  16   9       18.95       32.05      8.11 o 
   0  16   9       80.82       81.02      5.56 o 
   1  16   9        0.86       -1.85      6.06 o 
  -8   0  10      154.81      174.54      9.27 o 
  -6   0  10      313.60      327.50     10.97 o 
  -4   0  10      281.29      261.68      9.37 o 
  -2   0  10       74.15       86.37      5.67 o 
   0   0  10       50.92       47.11     11.35 o 
   2   0  10      235.55      220.47      7.59 o 
   4   0  10      688.58      699.33     14.14 o 
   6   0  10       12.79        8.77      5.01 o 
  -9   1  10       32.29       23.41      3.86 o 
  -8   1  10       14.40        9.03      3.19 o 
  -7   1  10        7.96        2.59      2.87 o 
  -6   1  10       42.15       38.90      3.70 o 
  -5   1  10       35.25       37.81      3.45 o 
  -4   1  10       18.36       15.85      2.88 o 
  -3   1  10      161.28      154.80      5.22 o 
  -2   1  10      302.62      287.89      6.39 o 
  -1   1  10       20.22       15.75      2.41 o 
   0   1  10      122.63      106.78      4.19 o 
   1   1  10      133.24      151.77      4.62 o 
   2   1  10      160.54      172.37      4.86 o 
   3   1  10        0.24       -3.25      2.17 o 
   4   1  10      405.97      387.32      8.36 o 
   5   1  10        1.19        4.43      2.65 o 
   6   1  10       30.61       20.43      4.06 o 
   7   1  10        0.44        3.93      4.95 o 
  -9   2  10        8.36        7.37      3.34 o 
  -8   2  10      142.49      141.09      5.98 o 
  -7   2  10       19.93       25.07      5.49 o 
  -6   2  10       33.57       36.01      3.61 o 
  -5   2  10        7.27        7.60      2.74 o 
  -4   2  10     1029.83      961.05     14.54 o 
  -3   2  10      552.13      556.87      9.24 o 
  -2   2  10       19.32       17.67      2.24 o 
  -1   2  10       18.84       16.08      2.35 o 
   0   2  10       45.16       46.47      3.08 o 
   1   2  10       42.88       41.65      2.85 o 
   2   2  10      449.20      447.84      7.57 o 
   3   2  10      178.30      181.17      5.83 o 
   4   2  10      489.83      452.34     23.59 o 
   5   2  10      388.83      398.23      8.66 o 
   6   2  10      153.10      155.53      9.93 o 
   7   2  10       15.59       10.04      5.73 o 
   8   2  10       41.67       25.21      6.17 o 
  -9   3  10       92.78      115.24      5.76 o 
  -8   3  10        0.98       -3.08      2.93 o 
  -7   3  10       49.27       46.77      4.11 o 
  -6   3  10        0.11       -3.86      2.57 o 
  -5   3  10       19.83       12.74      2.96 o 
  -4   3  10      109.69      108.49      4.69 o 
  -3   3  10       15.61       15.81      2.74 o 
  -2   3  10       44.79       50.43      2.92 o 
  -1   3  10        8.60        9.24      2.21 o 
   0   3  10      114.01      115.54      4.04 o 
   1   3  10       21.29       29.36      3.38 o 
   2   3  10      139.75      145.61      4.54 o 
   3   3  10        9.15        8.04      2.19 o 
   4   3  10       53.36       54.24      3.59 o 
   5   3  10        7.48        4.15      2.83 o 
   6   3  10       76.45       62.83      4.46 o 
   7   3  10      251.18      263.74      9.90 o 
   8   3  10       65.14       66.43      5.94 o 
  -9   4  10       47.71       43.42      4.47 o 
  -8   4  10        0.70       -0.90      2.97 o 
  -7   4  10        2.32       -2.75      2.74 o 
  -6   4  10       11.93       10.55      3.25 o 
  -5   4  10      435.75      449.87      8.84 o 
  -4   4  10      111.60      111.55      5.23 o 
  -3   4  10      176.31      175.75      4.85 o 
  -2   4  10        8.02        8.33      2.30 o 
  -1   4  10      356.56      357.38      8.84 o 
   0   4  10        4.64        7.90      2.09 o 
   1   4  10        0.03       -2.23      1.89 o 
   2   4  10       40.12       46.56      2.98 o 
   3   4  10        2.24       -0.50      1.96 o 
   4   4  10      238.05      237.48      7.02 o 
   5   4  10        6.20        3.33      2.76 o 
   6   4  10       86.65       98.67      9.90 o 
   7   4  10       11.52        2.31      3.83 o 
   8   4  10       97.14       91.91      6.69 o 
   9   4  10       92.77       99.09      7.36 o 
  -9   5  10        0.18       -0.14      3.26 o 
  -8   5  10        0.41       -4.07      2.93 o 
  -7   5  10        3.68       -0.45      2.89 o 
  -6   5  10       25.30       24.34      5.42 o 
  -5   5  10      129.67      117.49      6.20 o 
  -4   5  10       28.02       24.20      2.74 o 
  -3   5  10        0.71        0.08      2.04 o 
  -2   5  10       14.87       17.53      2.52 o 
  -1   5  10      207.02      204.67      5.37 o 
   0   5  10      531.11      537.69      9.90 o 
   1   5  10      222.03      221.00      6.55 o 
   2   5  10       28.10       21.67      3.36 o 
   3   5  10       51.84       50.02      3.12 o 
   4   5  10      142.60      147.79      5.87 o 
   5   5  10       31.86       25.89      3.42 o 
   6   5  10       31.13       20.53      4.23 o 
   7   5  10      125.01      141.79      8.00 o 
   8   5  10       13.87        8.94      4.43 o 
   9   5  10       72.65       84.75      7.19 o 
  -9   6  10      102.11       99.27      8.51 o 
  -8   6  10        0.79        0.74      3.12 o 
  -7   6  10       17.09       16.90      4.53 o 
  -6   6  10       12.69        6.41      2.66 o 
  -5   6  10        9.12        9.19      2.55 o 
  -4   6  10      129.52      130.18      4.62 o 
  -3   6  10        9.62       10.31      2.58 o 
  -2   6  10      178.58      178.91      5.32 o 
  -1   6  10       37.20       36.64      2.83 o 
   0   6  10       24.67       34.39      4.56 o 
   1   6  10       23.71       19.67      2.93 o 
   2   6  10        4.26        3.58      2.56 o 
   3   6  10       27.50       25.24      4.04 o 
   4   6  10      182.03      179.56      6.56 o 
   5   6  10       97.47       99.48      6.17 o 
   6   6  10       37.65       56.77      5.60 o 
   7   6  10       47.96       46.15      5.20 o 
   8   6  10      167.18      178.22      9.10 o 
  -8   7  10       10.83       12.87      3.14 o 
  -7   7  10       23.39       16.76      3.11 o 
  -6   7  10       56.62       51.81      3.56 o 
  -5   7  10       73.05       65.49      3.95 o 
  -4   7  10        2.95        1.69      3.00 o 
  -3   7  10      183.20      186.93      5.66 o 
  -2   7  10      103.09      106.01      4.74 o 
  -1   7  10        5.61        1.50      4.60 o 
   0   7  10       93.84       83.27      5.88 o 
   1   7  10       46.31       42.00      3.50 o 
   2   7  10      275.84      275.30     11.18 o 
   3   7  10      102.06      123.75      5.58 o 
   4   7  10        0.05       -2.94      2.56 o 
   5   7  10        3.19        3.64      2.86 o 
   6   7  10        1.10        2.40      4.51 o 
   7   7  10       28.09       19.31      4.50 o 
   8   7  10       54.85       65.72      6.35 o 
  -8   8  10       33.72       24.73      3.46 o 
  -7   8  10       16.66       10.27      2.96 o 
  -6   8  10       98.58      108.38      4.60 o 
  -5   8  10        7.53        3.37      2.75 o 
  -4   8  10        0.17       -2.65      2.33 o 
  -3   8  10       24.14       17.87      3.38 o 
  -2   8  10        2.68       -2.08      3.62 o 
  -1   8  10      189.57      173.46      8.26 o 
   0   8  10      191.48      181.30     10.18 o 
   1   8  10       30.97       26.11      3.27 o 
   2   8  10       19.94       15.69      3.07 o 
   3   8  10       98.44      101.69      5.26 o 
   4   8  10      479.30      473.93     10.58 o 
   5   8  10       57.31       51.30      4.58 o 
   6   8  10        0.15       -4.50      3.29 o 
   7   8  10        1.04        0.88      5.67 o 
   8   8  10        0.99        1.74      6.48 o 
  -7   9  10       11.25       10.41      3.02 o 
  -6   9  10        5.95        6.60      3.00 o 
  -5   9  10        6.10       -0.76      2.97 o 
  -4   9  10       10.28        9.81      2.77 o 
  -3   9  10       60.26       61.10      5.77 o 
  -2   9  10      457.46      447.66     14.10 o 
  -1   9  10      149.31      141.20      7.71 o 
   0   9  10       72.72       81.61      6.30 o 
   1   9  10        8.22        0.15      3.33 o 
   2   9  10       36.73       42.24      3.91 o 
   3   9  10        0.74        1.21      2.83 o 
   4   9  10      643.26      605.87     12.31 o 
   5   9  10      307.16      333.30     14.31 o 
   6   9  10        3.25        8.18      4.02 o 
   7   9  10      109.54      126.00     14.54 o 
  -7  10  10       26.61       23.90      3.76 o 
  -6  10  10        0.13       -1.43      2.91 o 
  -5  10  10       17.27       15.48      3.13 o 
  -4  10  10      151.54      144.72      8.26 o 
  -3  10  10        1.15        5.14      4.21 o 
  -2  10  10      144.27      155.16      8.21 o 
  -1  10  10      247.78      255.88      9.86 o 
   0  10  10      100.13      101.29      6.84 o 
   1  10  10        1.58        1.81      7.96 o 
   2  10  10       44.42       47.91      4.21 o 
   3  10  10      839.03      805.87     14.52 o 
   4  10  10      187.04      186.92      7.18 o 
   5  10  10        6.82        9.22      3.49 o 
   6  10  10        3.92       13.35      4.23 o 
   7  10  10       11.47       17.64      4.70 o 
  -6  11  10        3.34       -0.47      4.23 o 
  -5  11  10       20.87       14.58      5.33 o 
  -4  11  10        4.37        1.31      6.25 o 
  -3  11  10        2.85        2.82      2.99 o 
  -2  11  10      104.70      105.27      6.69 o 
  -1  11  10      212.81      199.15      9.02 o 
   0  11  10        0.06        0.60      3.73 o 
   1  11  10      470.81      469.47     13.65 o 
   2  11  10       44.06       55.59      4.46 o 
   3  11  10       51.43       46.03      8.15 o 
   4  11  10       59.00       62.14      4.85 o 
   5  11  10      200.81      206.65      7.84 o 
   6  11  10       43.74       38.31      5.44 o 
  -6  12  10       24.75       20.27      5.22 o 
  -5  12  10       24.66       31.27      5.43 o 
  -4  12  10        4.25        1.54      4.22 o 
  -3  12  10        0.06       -3.41      2.81 o 
  -2  12  10       35.65       36.65      5.36 o 
  -1  12  10      385.35      363.25     12.14 o 
   0  12  10       19.54       17.30      4.57 o 
   1  12  10       39.00       37.90      7.56 o 
   2  12  10      113.64       97.66      5.59 o 
   3  12  10       24.73       21.80      5.21 o 
   4  12  10       28.16       30.65      5.24 o 
   5  12  10        1.95       -1.07      3.16 o 
  -5  13  10       34.14       34.17      6.43 o 
  -4  13  10       30.95       41.86      7.66 o 
  -3  13  10        7.48        6.35      3.38 o 
  -2  13  10        0.04       -0.65      2.94 o 
  -1  13  10        1.36       -1.97      6.60 o 
   0  13  10       17.57       14.60      4.74 o 
   1  13  10       17.31       22.09      5.06 o 
   2  13  10      181.34      189.52      9.69 o 
   3  13  10       10.24       10.15      3.69 o 
   4  13  10       16.56       15.79      4.55 o 
  -3  14  10       11.25       10.21      3.68 o 
  -2  14  10        6.54       11.65      3.73 o 
  -1  14  10        6.90        5.31      3.53 o 
   0  14  10        2.29       -3.04      4.11 o 
   1  14  10      104.24      121.85      7.97 o 
   2  14  10        1.13        3.29      4.38 o 
   3  14  10       33.23       32.40      4.43 o 
  -1  15  10       30.37       36.17      4.65 o 
   0  15  10        0.94        3.02      4.45 o 
   1  15  10       14.74       17.45      7.20 o 
  -9   0  11       11.94       15.68      5.53 o 
  -7   0  11      236.06      251.10     12.05 o 
  -5   0  11      447.48      414.76     12.48 o 
  -3   0  11        9.41        6.09      3.62 o 
  -1   0  11        6.70        5.92      3.37 o 
   1   0  11      233.44      241.12      8.59 o 
   3   0  11       77.63       61.71      4.82 o 
   5   0  11      113.17      119.87      9.43 o 
  -9   1  11        3.37        1.44      3.36 o 
  -8   1  11       26.54       18.89      3.76 o 
  -7   1  11        4.12        0.81      3.15 o 
  -6   1  11        4.40        2.85      2.93 o 
  -5   1  11      488.87      489.15      9.59 o 
  -4   1  11        6.90       11.22      2.80 o 
  -3   1  11       32.40       36.25      3.39 o 
  -2   1  11        0.46        2.23      2.13 o 
  -1   1  11        3.98       -3.16      2.11 o 
   0   1  11        0.00       -3.11      2.08 o 
   1   1  11      214.78      224.10      5.84 o 
   2   1  11       19.89       16.26      2.62 o 
   3   1  11      118.09      125.98      5.41 o 
   4   1  11      137.60      137.54      5.59 o 
   5   1  11      248.60      242.86      8.78 o 
   6   1  11      163.43      173.35     11.14 o 
  -8   2  11       58.33       59.20      4.77 o 
  -7   2  11       42.42       37.33      4.08 o 
  -6   2  11       42.54       54.82      4.29 o 
  -5   2  11       23.57       13.65      3.17 o 
  -4   2  11      246.75      239.47      6.62 o 
  -3   2  11      497.42      478.17      8.88 o 
  -2   2  11        3.72        1.40      2.11 o 
  -1   2  11       13.45       13.19      4.09 o 
   0   2  11       27.70       30.43      3.02 o 
   1   2  11        2.53        3.45      2.80 o 
   2   2  11      285.58      290.78      7.63 o 
   3   2  11      181.51      191.40      6.31 o 
   4   2  11       82.13       94.03      4.83 o 
   5   2  11       23.67       13.48      4.06 o 
   6   2  11        0.03       -6.04      4.49 o 
   7   2  11       49.98       59.17      7.79 o 
  -8   3  11        0.39        1.37      3.33 o 
  -7   3  11        0.51       -3.90      2.86 o 
  -6   3  11       94.57      106.50      5.22 o 
  -5   3  11       14.24       14.05      3.10 o 
  -4   3  11        9.93        8.69      2.77 o 
  -3   3  11      118.10      112.84      4.33 o 
  -2   3  11        2.99        1.49      2.69 o 
  -1   3  11        2.05       -0.43      2.14 o 
   0   3  11      496.01      484.78      8.54 o 
   1   3  11       18.36       19.31      3.69 o 
   2   3  11      145.04      139.13      5.76 o 
   3   3  11       37.74       38.01      3.66 o 
   4   3  11       33.14       27.72      4.59 o 
   5   3  11      407.38      409.03     11.64 o 
   6   3  11      179.58      197.44     12.40 o 
   7   3  11        0.82       -4.11      5.48 o 
   8   3  11      154.78      179.08     12.52 o 
  -8   4  11        9.32        8.39      3.41 o 
  -7   4  11       46.47       53.01      4.47 o 
  -6   4  11        4.23        0.11      2.82 o 
  -5   4  11       55.56       47.75      3.93 o 
  -4   4  11        4.49        4.42      2.45 o 
  -3   4  11      129.83      137.14      5.34 o 
  -2   4  11      144.43      148.53      5.19 o 
  -1   4  11      155.30      166.40      5.16 o 
   0   4  11      328.44      335.38     10.62 o 
   1   4  11        0.11       -1.34      2.57 o 
   2   4  11      117.99      128.21      4.70 o 
   3   4  11       55.78       54.61      4.07 o 
   4   4  11      297.11      291.59      8.17 o 
   5   4  11      244.14      236.99      7.66 o 
   6   4  11      161.72      155.09      6.62 o 
   7   4  11      319.14      322.10     11.43 o 
   8   4  11       90.20      112.03      7.54 o 
  -8   5  11        7.76        6.68      3.61 o 
  -7   5  11       10.57        8.31      3.39 o 
  -6   5  11       15.19       17.90      3.45 o 
  -5   5  11      149.29      136.84      5.02 o 
  -4   5  11       19.07       19.74      2.76 o 
  -3   5  11       70.38       69.59      3.91 o 
  -2   5  11       78.44       91.11      4.21 o 
  -1   5  11       94.67       91.08      4.73 o 
   0   5  11       38.44       35.70      4.68 o 
   1   5  11      172.49      179.17      6.56 o 
   2   5  11       32.89       20.09      3.12 o 
   3   5  11        9.68        6.48      2.93 o 
   4   5  11      363.82      363.66      9.10 o 
   5   5  11      105.71       87.12      5.12 o 
   6   5  11       12.26       11.32      3.37 o 
   7   5  11        4.35        6.95      3.41 o 
   8   5  11       18.44       18.94      5.19 o 
  -8   6  11        4.52       -1.17      3.23 o 
  -7   6  11      101.38       97.86      4.77 o 
  -6   6  11       18.99       21.40      3.17 o 
  -5   6  11       88.68      100.85      4.42 o 
  -4   6  11       64.61       49.46      3.78 o 
  -3   6  11        0.04       -4.27      2.85 o 
  -2   6  11       53.15       49.81      3.42 o 
  -1   6  11      118.51      125.47      7.48 o 
   0   6  11       17.07       14.42      4.06 o 
   1   6  11       64.59       65.69      4.54 o 
   2   6  11       14.95       13.01      2.61 o 
   3   6  11       75.37       70.15      4.63 o 
   4   6  11       37.33       36.30      4.44 o 
   5   6  11       18.95       21.97      3.72 o 
   6   6  11       11.65        7.13      3.32 o 
   7   6  11       68.91       80.07      5.47 o 
  -7   7  11       23.40       22.39      3.39 o 
  -6   7  11        0.49       -1.55      2.65 o 
  -5   7  11       47.99       56.98      4.17 o 
  -4   7  11        0.53       -3.69      2.57 o 
  -3   7  11        2.81       -4.12      2.75 o 
  -2   7  11       17.49       14.12      4.06 o 
  -1   7  11        3.12        6.10      4.03 o 
   0   7  11       17.90       14.84      4.01 o 
   1   7  11       39.85       43.09      5.11 o 
   2   7  11      142.62      136.00      5.87 o 
   3   7  11       44.96       39.78      3.97 o 
   4   7  11        0.01       -4.04      2.70 o 
   5   7  11      145.21      140.78      6.55 o 
   6   7  11        0.04       -4.34      2.89 o 
   7   7  11        1.04       -3.26      3.85 o 
  -7   8  11        5.13        2.51      3.31 o 
  -6   8  11        0.19       -0.09      3.04 o 
  -5   8  11       36.29       38.70      5.35 o 
  -4   8  11       15.62        6.83      3.58 o 
  -3   8  11        0.36       -1.35      3.84 o 
  -2   8  11        7.78        7.21      4.17 o 
  -1   8  11       52.62       56.04      5.58 o 
   0   8  11       16.60       15.06      4.50 o 
   1   8  11      113.83      125.31      7.65 o 
   2   8  11        1.93       -2.84      3.76 o 
   3   8  11       17.13       15.91      3.52 o 
   4   8  11       10.58        6.76      3.28 o 
   5   8  11        0.24        1.53      3.02 o 
   6   8  11       72.66       83.40      5.63 o 
   7   8  11        1.39       -5.73      3.82 o 
  -6   9  11        8.41        4.28      3.19 o 
  -5   9  11        1.81       -3.40      4.52 o 
  -4   9  11       38.52       38.45      5.57 o 
  -3   9  11      111.52       98.30      7.27 o 
  -2   9  11       36.05       29.20      4.82 o 
  -1   9  11      108.46      111.08     10.20 o 
   0   9  11      303.04      297.68     11.02 o 
   1   9  11        6.20        3.17      3.93 o 
   2   9  11        5.61        3.49      5.45 o 
   3   9  11      254.72      250.37      8.11 o 
   4   9  11       62.97       42.08      4.41 o 
   5   9  11      108.73      106.46      5.82 o 
   6   9  11       88.07       92.48      5.96 o 
  -6  10  11       26.94       23.27      6.29 o 
  -5  10  11       25.39       35.49      8.61 o 
  -4  10  11       54.88       44.93      5.87 o 
  -3  10  11        7.56       11.38      4.48 o 
  -2  10  11      329.98      352.72     15.48 o 
  -1  10  11        5.12        8.62      8.35 o 
   0  10  11      175.51      186.79      9.12 o 
   1  10  11      159.10      167.23      8.70 o 
   2  10  11       17.49       20.82      8.37 o 
   3  10  11        0.37       -0.60      3.03 o 
   4  10  11        1.41        0.59      3.26 o 
   5  10  11      198.23      212.80      8.07 o 
   6  10  11       13.80       13.16      4.02 o 
  -5  11  11       45.57       41.68      5.90 o 
  -4  11  11       14.65       15.04      5.16 o 
  -3  11  11      186.15      181.98      9.30 o 
  -2  11  11       60.75       55.63      9.19 o 
  -1  11  11        1.29        1.40      4.23 o 
   0  11  11      178.15      161.45      9.10 o 
   1  11  11      114.24      122.30     15.12 o 
   2  11  11      244.42      223.56     10.79 o 
   3  11  11        6.57        6.57      5.12 o 
   4  11  11        0.12       -0.97      3.12 o 
   5  11  11       14.23       10.79      3.77 o 
  -4  12  11      112.94      130.77      8.42 o 
  -3  12  11       77.11      103.78      7.79 o 
  -2  12  11       20.07       16.50      7.42 o 
  -1  12  11        0.43       -3.19      4.00 o 
   0  12  11       18.82       17.51      6.52 o 
   1  12  11       84.51       71.10      6.66 o 
   2  12  11        6.65       11.35      4.66 o 
   3  12  11       60.17       68.90      6.79 o 
   4  12  11       59.79       64.42      5.29 o 
  -3  13  11       43.77       39.51     10.28 o 
  -2  13  11        4.32        4.08      4.77 o 
  -1  13  11      101.40       93.93      7.69 o 
   0  13  11       86.78       76.76      6.86 o 
   1  13  11      193.21      209.14     10.40 o 
   2  13  11       22.97       24.49      5.46 o 
  -8   0  12        3.53       10.18      5.20 o 
  -6   0  12      301.90      314.74     18.74 o 
  -4   0  12        6.13       -2.04      3.88 o 
  -2   0  12      486.62      479.37     12.44 o 
   0   0  12       28.07       30.50      4.67 o 
   2   0  12      441.44      454.44     12.04 o 
   4   0  12      236.85      273.50     13.52 o 
  -8   1  12        6.36       -0.46      3.31 o 
  -7   1  12        9.21       16.00      3.72 o 
  -6   1  12        2.68       -2.89      3.10 o 
  -5   1  12       68.87       59.38      4.36 o 
  -4   1  12       55.22       36.28      3.75 o 
  -3   1  12      219.85      200.59      6.22 o 
  -2   1  12        0.04        1.33      2.52 o 
  -1   1  12       34.57       34.51      3.53 o 
   0   1  12        7.61        2.40      2.59 o 
   1   1  12        5.23        2.66      2.54 o 
   2   1  12       60.48       67.14      5.07 o 
   3   1  12       12.74       10.84      3.10 o 
   4   1  12      501.23      511.61     13.04 o 
   5   1  12       42.60       44.63      5.00 o 
   6   1  12        0.35       -7.14      4.76 o 
  -7   2  12       66.52       77.66      4.99 o 
  -6   2  12      130.61      146.69      6.27 o 
  -5   2  12        5.37        1.58      3.00 o 
  -4   2  12      387.86      338.85     10.52 o 
  -3   2  12       36.91       26.36      3.02 o 
  -2   2  12        6.10        3.94      2.59 o 
  -1   2  12       17.39       17.63      3.01 o 
   0   2  12       94.10       96.78      4.42 o 
   1   2  12      184.66      194.26      6.88 o 
   2   2  12        4.55        2.66      2.86 o 
   3   2  12       33.41       32.14      3.88 o 
   4   2  12      214.39      226.92      7.34 o 
   5   2  12      160.90      174.15     11.90 o 
   6   2  12      125.09      138.73     11.17 o 
  -7   3  12        0.51       -2.15      2.99 o 
  -6   3  12        0.26        4.24      3.22 o 
  -5   3  12      126.49      116.37      5.40 o 
  -4   3  12      268.72      252.24      6.37 o 
  -3   3  12       12.16       14.90      2.72 o 
  -2   3  12      141.52      135.93      7.96 o 
  -1   3  12        0.61       -2.39      2.29 o 
   0   3  12        0.58       -2.62      2.85 o 
   1   3  12      110.11      109.41      5.51 o 
   2   3  12       67.03       76.38      4.75 o 
   3   3  12       16.31       12.44      3.75 o 
   4   3  12      289.51      304.38     10.63 o 
   5   3  12        6.45       20.04      6.50 o 
   6   3  12        7.50       10.34      6.20 o 
   7   3  12       10.89       12.61      6.51 o 
  -7   4  12       10.23       12.47      3.53 o 
  -6   4  12       96.27       86.36      5.09 o 
  -5   4  12       25.00       18.27      3.19 o 
  -4   4  12        6.24        2.17      2.58 o 
  -3   4  12       10.61        9.00      2.93 o 
  -2   4  12       27.12       33.79      3.57 o 
  -1   4  12       34.49       38.58      4.93 o 
   0   4  12       23.30       18.09      3.48 o 
   1   4  12       40.94       32.85      4.59 o 
   2   4  12        1.09        1.41      2.78 o 
   3   4  12       15.60        9.74      4.22 o 
   4   4  12        3.46       -2.08      3.65 o 
   5   4  12        9.14        3.14      4.00 o 
   6   4  12        1.38       -6.79      5.30 o 
   7   4  12       39.27       30.32      7.51 o 
  -7   5  12       92.65       95.93      5.50 o 
  -6   5  12        0.12       -0.49      3.89 o 
  -5   5  12       15.17        3.57      3.63 o 
  -4   5  12        4.94        5.55      2.93 o 
  -3   5  12       10.59        7.16      2.83 o 
  -2   5  12      104.73       99.66      7.16 o 
  -1   5  12       96.28      115.67     14.47 o 
   0   5  12        1.02       -1.32      3.53 o 
   1   5  12       27.77       25.32      3.70 o 
   2   5  12       71.17       76.90      4.85 o 
   3   5  12       14.76       16.75      3.43 o 
   4   5  12       15.48        9.24      3.43 o 
   5   5  12        1.04       -0.06      2.92 o 
   6   5  12       50.44       55.32      4.86 o 
   7   5  12       47.18       49.62      6.01 o 
  -7   6  12        8.52        5.69      3.23 o 
  -6   6  12      115.15      125.84      5.31 o 
  -5   6  12       50.32       49.57      3.98 o 
  -4   6  12       56.44       65.08      4.37 o 
  -3   6  12       16.11        7.88      4.59 o 
  -2   6  12       16.78       22.49      4.68 o 
  -1   6  12      120.97      121.98      7.42 o 
   0   6  12        0.04       -3.09      3.64 o 
   1   6  12       38.43       43.84      4.37 o 
   2   6  12       25.65       36.32      5.22 o 
   3   6  12       34.15       27.64      3.95 o 
   4   6  12      151.86      153.10      6.64 o 
   5   6  12        8.84        4.92      3.28 o 
   6   6  12      108.32      119.14      6.29 o 
  -6   7  12        2.86       -1.52      2.87 o 
  -5   7  12        0.07       -0.75      3.02 o 
  -4   7  12        3.11       -6.15      4.10 o 
  -3   7  12        3.86       -5.81      3.87 o 
  -2   7  12      112.17      125.93      7.80 o 
  -1   7  12        6.99        4.77      4.25 o 
   0   7  12       36.13       35.28      7.04 o 
   1   7  12       13.69       13.15      4.69 o 
   2   7  12       33.64       39.76      5.33 o 
   3   7  12        4.23       -0.20      4.03 o 
   4   7  12       69.34       69.84      5.06 o 
   5   7  12       86.04       96.27      5.59 o 
   6   7  12        1.90       -2.55      3.43 o 
  -6   8  12       12.26       17.81      3.74 o 
  -5   8  12        5.49        4.35      4.77 o 
  -4   8  12        0.44       -3.76      4.35 o 
  -3   8  12        6.65       -2.05      4.34 o 
  -2   8  12        9.54       11.64      4.84 o 
  -1   8  12       38.77       43.40      5.70 o 
   0   8  12       52.09       46.18      6.51 o 
   1   8  12        3.52        1.41      4.02 o 
   2   8  12       28.57       39.27      5.64 o 
   3   8  12        1.25       -0.09      4.12 o 
   4   8  12        4.10       -4.17      2.95 o 
   5   8  12        5.26        4.54      3.44 o 
  -5   9  12        2.16        4.34      4.85 o 
  -4   9  12       37.81       36.49      5.89 o 
  -3   9  12       88.08       88.04      7.09 o 
  -2   9  12      114.09      103.34      7.54 o 
  -1   9  12       57.76       71.59      6.77 o 
   0   9  12      108.42      109.38      7.70 o 
   1   9  12        6.25        8.02      8.55 o 
   2   9  12      174.98      167.44     16.20 o 
   3   9  12       31.30       49.16      5.98 o 
   4   9  12       55.26       56.07      4.98 o 
   5   9  12       69.65       91.85      5.91 o 
  -4  10  12       15.19       10.75      5.24 o 
  -3  10  12       46.08       52.26      6.25 o 
  -2  10  12       37.91       24.81      9.22 o 
  -1  10  12      461.71      460.74     14.40 o 
   0  10  12       56.88       60.17      6.47 o 
   1  10  12       12.02       15.16      4.68 o 
   2  10  12        4.70       10.27      4.63 o 
   3  10  12       43.17       40.08      5.92 o 
   4  10  12        0.37        1.25      4.40 o 
  -3  11  12      121.14      145.39      9.19 o 
  -2  11  12       36.81       38.70      6.12 o 
  -1  11  12       40.65       53.65      6.22 o 
   0  11  12       92.63       95.09      7.77 o 
   1  11  12       17.36       14.78      5.19 o 
   2  11  12       38.16       38.09      6.08 o 
   3  11  12       99.72      102.12      7.87 o 
  -1  12  12       73.64       78.24     10.46 o 
   0  12  12       62.51       59.87      6.65 o 
   1  12  12        0.48       -0.90      4.31 o 
  -5   0  13       28.15       25.74      5.37 o 
  -3   0  13       18.08       17.68      4.77 o 
  -1   0  13       20.25       20.46      7.74 o 
   1   0  13       94.81      104.62      9.88 o 
   3   0  13      127.16      123.50     10.76 o 
   5   0  13        1.96       -3.42      5.57 o 
  -6   1  13        1.60        3.32      3.88 o 
  -5   1  13       16.19       14.62      3.57 o 
  -4   1  13        0.13        0.56      2.97 o 
  -3   1  13       35.23       25.27      3.19 o 
  -2   1  13        2.21       -3.47      2.31 o 
  -1   1  13       71.83       64.10      4.18 o 
   0   1  13       85.49       91.56      4.64 o 
   1   1  13      107.40      116.44      5.92 o 
   2   1  13       28.70       24.32      3.93 o 
   3   1  13      199.28      218.88     11.19 o 
   4   1  13       39.13       42.62      6.89 o 
   5   1  13       57.31       58.51      8.34 o 
  -6   2  13        2.25        2.46      3.29 o 
  -5   2  13      143.70      126.16      5.84 o 
  -4   2  13      199.10      188.38      5.98 o 
  -3   2  13       18.97       15.96      3.30 o 
  -2   2  13       16.34       20.58      3.21 o 
  -1   2  13       93.45       92.53      6.00 o 
   0   2  13        0.23        0.56      3.08 o 
   1   2  13       67.38       74.20      9.09 o 
   2   2  13       38.99       53.56      5.59 o 
   3   2  13      124.30      125.83      7.68 o 
   4   2  13      186.42      200.74     13.12 o 
   5   2  13       57.72       58.70      8.37 o 
   6   2  13        0.13       -7.97      5.66 o 
  -6   3  13       22.46       27.28      4.82 o 
  -5   3  13      180.61      173.32      5.95 o 
  -4   3  13       66.68       70.79      4.19 o 
  -3   3  13        2.02        0.70      2.92 o 
  -2   3  13       12.67       17.24      3.69 o 
  -1   3  13       57.35       52.91      4.77 o 
   0   3  13      100.47      100.69      5.67 o 
   1   3  13       30.47       28.03      3.92 o 
   2   3  13        0.02        1.80      3.17 o 
   3   3  13       37.95       38.59      4.27 o 
   4   3  13       23.46       15.58      6.78 o 
   5   3  13        4.65       -1.27      5.67 o 
   6   3  13       66.25       90.90      9.79 o 
  -6   4  13      208.46      223.40      6.83 o 
  -5   4  13       29.77       35.96      3.75 o 
  -4   4  13      109.36      135.14      6.01 o 
  -3   4  13        0.09       -4.00      2.67 o 
  -2   4  13      139.03      163.19      8.62 o 
  -1   4  13       16.30       12.72      4.72 o 
   0   4  13        1.64        2.67      6.65 o 
   1   4  13       66.65       63.42      5.29 o 
   2   4  13        3.85        5.58      3.29 o 
   3   4  13      224.79      241.67     10.18 o 
   4   4  13       48.68       56.69      7.56 o 
   5   4  13       19.84       22.74      6.72 o 
  -5   5  13        7.12        2.75      3.55 o 
  -4   5  13        0.69       -2.98      2.84 o 
  -3   5  13        2.73       -1.28      4.15 o 
  -2   5  13        0.77       -6.07      4.04 o 
  -1   5  13      130.18      124.68      7.94 o 
   0   5  13       11.93        8.64      3.62 o 
   1   5  13       28.76       36.99      4.36 o 
   2   5  13      158.11      167.21      8.89 o 
   3   5  13       42.46       49.26      6.62 o 
   4   5  13       34.33       30.87      5.54 o 
   5   5  13       12.08       11.74      4.80 o 
  -5   6  13       17.24        9.69      3.58 o 
  -4   6  13       12.42        0.46      5.39 o 
  -3   6  13       28.61       39.06      5.91 o 
  -2   6  13       30.74       35.79      5.59 o 
  -1   6  13       22.81       22.98      8.50 o 
   0   6  13        4.50       -5.14      4.52 o 
   1   6  13        5.81        4.94      4.34 o 
   2   6  13        0.10        8.42      7.94 o 
   3   6  13       74.88       99.31      7.36 o 
   4   6  13        4.25        4.94      4.23 o 
   5   6  13        7.35       11.83      3.73 o 
  -4   7  13       48.47       44.30      6.50 o 
  -3   7  13       78.15       80.52      7.05 o 
  -2   7  13        0.35       -5.18      4.99 o 
  -1   7  13        4.77        3.01      4.32 o 
   0   7  13       10.47        7.38      3.56 o 
   1   7  13       29.16       29.93      5.48 o 
   2   7  13        3.37        3.05      6.34 o 
   3   7  13       36.45       33.05      5.56 o 
   4   7  13        7.23        4.04      5.60 o 
  -4   8  13        0.00        6.16      4.69 o 
  -3   8  13        8.79        8.25      7.95 o 
  -2   8  13       77.73       83.30      7.48 o 
  -1   8  13        8.43        6.17      4.54 o 
   0   8  13        2.71       -1.57      5.88 o 
   1   8  13        2.50       -2.13      4.40 o 
   2   8  13       20.96       23.91      5.43 o 
   3   8  13        9.77       12.10      5.03 o 
  -3   9  13      255.97      273.80     11.96 o 
  -2   9  13       69.29       69.95      7.11 o 
  -1   9  13      148.35      184.34     10.07 o 
   0   9  13        0.01        0.78      4.53 o 
   1   9  13        2.35       -4.34      4.24 o 
   2   9  13       29.50       25.15      5.76 o 
  -1  10  13        3.60        0.59      4.84 o 
   0  10  13        4.72       -0.26      4.78 o 
   1  10  13       12.53       18.80      5.42 o 
  -4   0  14        5.63       -2.15      4.73 o 
  -2   0  14       16.29       12.64      5.18 o 
   0   0  14       21.47       27.94     10.75 o 
   2   0  14       65.93       69.11      9.08 o 
   4   0  14       47.41       40.14      7.95 o 
  -4   1  14        2.34        0.41      2.91 o 
  -3   1  14        9.15        1.58      2.85 o 
  -2   1  14        8.49       -0.83      2.96 o 
  -1   1  14        4.48        3.20      3.10 o 
   0   1  14       95.31      115.11      6.17 o 
   1   1  14       31.41       33.12      5.35 o 
   2   1  14       85.53      101.11      7.24 o 
   3   1  14      151.11      179.15      9.13 o 
   4   1  14       15.80       20.31      6.88 o 
  -4   2  14       94.20       95.94      4.81 o 
  -3   2  14        1.80       -1.82      3.05 o 
  -2   2  14        4.76       -1.07      2.95 o 
  -1   2  14       18.31       16.52      3.92 o 
   0   2  14        0.54       -4.73      3.27 o 
   1   2  14       18.65       28.60      4.33 o 
   2   2  14       55.01       69.33      9.76 o 
   3   2  14        0.90        4.41      4.32 o 
   4   2  14       82.95       96.88     10.33 o 
  -4   3  14       47.54       42.19      4.35 o 
  -3   3  14       10.62       18.42      4.88 o 
  -2   3  14        0.22       -1.45      3.63 o 
  -1   3  14       55.66       40.08      4.75 o 
   0   3  14        0.50       -2.27      3.29 o 
   1   3  14        0.45        0.88      3.43 o 
   2   3  14       67.67       71.80      5.26 o 
   3   3  14       35.27       36.73      8.02 o 
   4   3  14      122.30      117.38     11.29 o 
  -4   4  14       32.26       36.44      4.90 o 
  -3   4  14       17.72       17.53      5.43 o 
  -2   4  14       26.22       25.92      7.19 o 
  -1   4  14        6.87       -1.58      4.54 o 
   0   4  14       10.04        3.62      3.62 o 
   1   4  14       77.06       70.79      5.40 o 
   2   4  14        1.04        0.67      6.34 o 
   3   4  14       92.39      102.76     13.36 o 
  -3   5  14       28.22       28.63     10.93 o 
  -2   5  14        0.32       -1.73      4.53 o 
  -1   5  14       22.79       16.63      4.33 o 
   0   5  14      114.55      125.01      7.73 o 
   1   5  14        7.10        2.20      4.34 o 
   2   5  14        4.49        4.69      4.60 o 
   3   5  14       14.94       18.06      5.04 o 
  -3   6  14        0.02       -3.72      4.85 o 
  -2   6  14       20.63       22.64      6.46 o 
  -1   6  14        0.76       -3.64      4.28 o 
   0   6  14       20.05       18.84      6.48 o 
   1   6  14       31.32       31.91      5.78 o 
   2   6  14       51.96       56.02      8.00 o 
  -1   7  14        0.46       -7.40      5.53 o 
   0   7  14       22.14       26.23      5.47 o 
   1   7  14       32.94       28.32      5.87 o 
  -1   0  15        5.77       12.58      7.47 o 
   1   0  15      200.78      237.07     14.93 o 
  -1   1  15        7.36       15.49      5.42 o 
   0   1  15        2.27        3.44      5.11 o 
                                                 
